# Supplementary material for: Identification of lipid quantitative trait loci linked with cardiometabolic disease in Asian Indians and Europeans: A genome-wide association study and Mendelian randomization
Source: PLoS Med. 2026 Apr 23;23(4):e1005039. doi: 10.1371/journal.pmed.1005039 (PMC13105358; doi:10.1371/journal.pmed.1005039)
Supplement: S1 Table — a: Clinical characteristics of the AIDHS/SDS individuals with lipidomics data. b: Clinical characteristics of the AIDHS/SDS individuals. c: Clinical characteristics of the UK Biobank individuals. (XLSX) [file pmed.1005039.s007.xlsx]

## Sheet: AIDHS (N=3000)
Supplementary Table 1a: Clinical characteristics of the AIDHS/SDS individuals with lipidomics data
Trait	COMBINED (N=3000)			SERUM (N=2190)			PLASMA (N=810)
	Cases (N=1725)	Controls (N=1275)	p-value	Cases (N=1254)	Controls (N=936)	p-value	Cases (N=471)	Controls (N=339)	p-value
Males (%)	53	57		54	58		51	55
Age (years)	54.7±11.3	49.7±14.3	1.1x10-24	54.7±11.2	49.4±14.2	3.8x10-20	54.9±11.7	50.4±14.7	3.6x10-6
BMI (kg/m2)	27.3±4.9	26.3±4.7	1.0x10-7	27.2±4.8	26.2±4.8	1.3x10-6	27.5±5.2	26.7±4.6	0.02
Waist (cm)	94.2±11.5	91.6±12.0	6.1x10-9	94.2±11.4	91.9±12.3	5.1x10-6	94.1±11.7	91.0±11.3	2.0x10-4
Waist-to-hip ratio	0.96±0.1	0.94±0.1	3.5x10-17	0.96±0.1	0.94±0.1	1.4x10-10	0.96±0.1	0.93±0.1	5.5x10-9
Systolic BP (mmHg)	145.4±23.8	134.5±35.7	1.6x10-22	144.3±23.4	133.3±39.3	1.5x10-15	148.4±24.5	137.9±22.8	1.5x10-9
Diastolic BP (mmHg)	84.9±11.8	81.6±12.5	1.8x10-12	84.8±11.8	81.1±12.3	1.2x10-11	85.1±11.9	82.9±12.9	0.02
Fasting blood glucose (mg/dL)	177.5±70.1	97.3±13.8	4.2x10-300	173.8±67.0	97.2±13.9	9.5x10-218	187.5±76.8	97.8±13.7	3.2x10-86
Age of T2D onset (years)	47.2±10.7	-	-	47.1±10.6	-	-	47.5±11.1	-	-
Triglycerides (mg/dL)	180.5±102.0	160.4±107.9	1.3x10-6	184.1±104.2	161.6±105.7	6.5x10-6	172.0±96.3	157.2±113.4	0.06
HDL-C (mg/dL)	38.3±13.1	41.1±14.2	2.6x10-7	38.1±12.4	40.9±14.3	1.6x10-5	38.6±14.6	41.5±14.0	0.005
LDL-C (mg/dL)	107.8±38.0	113.4±41.4	0.0004	107.1±38.0	112.5±41.9	0.004	109.6±38.1	115.8±39.9	0.03
Total Cholesterol (mg/dL)	180.5±47.5	184.3±53.1	0.07	180.3±48.2	182.9±54.0	0.31	180.9±45.7	187.8±50.8	0.07
Values are displayed in mean±SD; AIDHS/SDS: Asian Indian Diabetic Heart Study/Sikh Diabetes Study; BMI: Body mass index; BP: Blood Pressure; HDL-C: High-density lipoproteins-Cholesterol; LDL-C: Low-density lipoproteins-Cholesterol

## Sheet: AIDHS
Supplementary Table 1b: Clinical characteristics of the AIDHS/SDS individuals
Trait	Combined (N = 4897)	Discovery (N = 1616)	Replication (N =3281)
Males (%)	56	53	57
Age (years)	52.10+13.18	53.13+12.24	51.60+13.65
T2D (%)	56	52	58
CAD (%)	17	11	20
BMI (kg/m2)	26.75+4.85	26.81+5.01	26.76+4.75
Waist (cm)	92.64+12.24	93.68+11.88	92.26+12.51
Waist-to-hip ratio	0.95+0.08	0.95+0.08	0.94+0.09
Systolic BP (mmHg)	139.02+27.80	140.56+23.53	138.53+30.24
Diastolic BP (mmHg)	83.03+12.39	83.69+12.82	82.82+12.08
Fasting blood glucose (mg/dL)	141.35+67.87	137.43+65.49	143.50+68.46
Triglycerides (mg/dL)	170.60+107.59	175.61+113.38	165.96+103.33
HDL-C (mg/dL)	40.95+14.44	38.81+13.81	42.10+14.77
LDL-C (mg/dL)	110.84+38.37	108.78+38.97	111.93+37.91
Total Cholesterol (mg/dL)	183.22+59.14	181.22+51.78	183.77+64.03
Values are displayed in mean±SD; AIDHS/SDS: Asian Indian Diabetic Heart Study/Sikh Diabetes Study; BMI: Body mass index; BP: Blood Pressure; CAD: Coronary artery disease; HDL-C: High-density lipoproteins-Cholesterol; LDL-C: Low-density lipoproteins-Cholesterol; T2D: Type 2 diabetes

## Sheet: UKBB
Supplementary Table 1c: Clinical characteristics of the UK Biobank individuals
Trait	South Asians (N = 9372)	Europeans (N =459,143)
Males (%)	54	46
Age (years)	53.30+8.45	56.77+8.03
T2D (%)	21	5
CAD (%)	31	5
BMI (kg/m2)	27.16+4.40	27.40+4.77
Waist (cm)	91.45+11.86	90.26+13.51
Waist-to-hip ratio	0.90+0.09	0.87+0.09
Systolic BP (mmHg)	129.90+29.73	137.98+18.64
Diastolic BP (mmHg)	79.45+17.47	82.18+10.12
Blood glucose (mg/dL)	84.64+45.93	80.38+36.93
Triglycerides (mg/dL)	33.53+21.94	30.09+19.23
HDL-C (mg/dL)	48.79+12.48	49.03+23.28
LDL-C (mg/dL)	129.34+32.96	131.31+44.17
Total Cholesterol (mg/dL)	205.38+43.62	212.05+61.18
Values are displayed in mean±SD; BMI: Body mass index; BP: Blood Pressure; CAD: Coronary artery disease; HDL-C: High-density lipoproteins-Cholesterol; LDL-C: Low-density lipoproteins-Cholesterol; T2D: Type 2 diabetes
