# Supplementary material for: Identification of lipid quantitative trait loci linked with cardiometabolic disease in Asian Indians and Europeans: A genome-wide association study and Mendelian randomization
Source: PLoS Med. 2026 Apr 23;23(4):e1005039. doi: 10.1371/journal.pmed.1005039 (PMC13105358; doi:10.1371/journal.pmed.1005039)
Supplement: S2 Table — The p-value was calculated using multivariate regression. (XLSX) [file pmed.1005039.s008.xlsx]

## Sheet: Sheet1
Supplementary Table 2: Association of genetic variants with serum lipid metabolite species in AIDHS/SDS
Predictor	SNP	MAF	Genes	Sequence Ontology	Gene Region	Metabolites	MODEL1 Beta	MODEL1 SE	MODEL1 P	MODEL2 Beta	MODEL2 SE	MODEL2 P
1:76264058:C:T	rs547516325	0.012093	ST6GALNAC3	intron_variant	intron	PC O-41:11	-0.5955	0.1212	9.026e-07	-0.1407	0.0236	2.588e-09
1:81240813:A:G	rs565209135	0.0153488	COX6A1P1,HNRNPA1P64,HMGB1P18	intergenic_variant	intergenic	FA 8:0 (caprylic acid)	-0.6123	0.132	3.484e-06	-0.1291	0.0228	1.412e-08
1:85370753:A:G	rs1498377	0.275814	DDAH1	intron_variant	intron	TG 54:7 Isomer A	-0.0972	0.0192	4.187e-07	-0.159	0.0296	7.737e-08		MODEL 1	Adjusted for age, gender, BMI, T2D, CAD, genetic PCs and metabolite PCs
1:86611327:T:C	rs573298310	0.0134884	CLCA4-AS1	intron_variant	intron	PC 36:3 Isomer B	-0.2793	0.0869	0.001318	-0.0901	0.0167	7.499e-08		MODEL 2	Adjusted for age, gender, BMI, T2D, CAD, genetic PCs, metabolite PCs, and classical lipids
1:112146590:A:G	rs72696750	0.127442	KCND3,DDX20	intergenic_variant	intergenic	DG O-37:1|DG O-21:0_16:1	-0.2252	0.0466	1.358e-06	-0.1407	0.0246	1.067e-08
1:157541199:T:C	rs116313838	0.0134884	FCRL5	intron_variant	intron	TG 46:4 Isomer B	-0.5842	0.1443	5.178e-05	-0.1355	0.0253	8.608e-08
1:176152668:A:G	rs533718974	0.0111628	COP1	intron_variant	intron	TG 46:4 Isomer B	-0.1372	0.0245	2.21e-08	-0.8926	0.1835	1.153e-06
1:177505006:G:A	rs144877273	0.0134884	ASTN1,PTP4A1P7,PAPPA2	intergenic_variant	intergenic	PC O-41:11	-0.5247	0.1228	1.915e-05	-0.1532	0.0235	7.206e-11
1:228691329:G:A	rs547301608	0.00651163	FTH1P2,RNA5SP18,RNA5S17,DUSP5P1	intergenic_variant	intergenic	PC 42:5	-1.2076	0.1813	2.694e-11	-0.1765	0.0249	1.477e-12
2:34288021:G:T	rs531388873	0.00883721	LINC01317	intron_variant	intron	PC O-41:11	-0.4349	0.1466	0.003018	-0.1322	0.0239	3.109e-08
2:36518396:G:T	rs575052943	0.00651163	CRIM1	intron_variant	intron	PC 35:5|PC 15:1_20:4	-0.4368	0.1003	1.339e-05	-0.0975	0.017	9.091e-09
2:49628315:C:T	rs115283102	0.00790698	LOC124906005	intergenic_variant	intergenic	TG 54:7 Isomer A	0.1062	0.0199	8.939e-08	0.8308	0.1671	6.612e-07
2:61953621:T:C	rs544420296	0.0134884	COMMD1	intron_variant	intron	DG O-37:1|DG O-21:0_16:1	-0.6074	0.142	1.878e-05	-0.1445	0.0241	1.909e-09
2:64828835:G:A	rs117816129	0.0172093	RN7SL341P	intergenic_variant	intergenic	PC 40:5 Isomer B	-0.4257	0.1005	2.269e-05	-0.1138	0.0211	6.71e-08
2:66454538:C:T	rs77645255	0.0153488	MEIS1	intron_variant	intron	LPC 20:3	-0.647	0.1115	6.453e-09	-0.1378	0.0227	1.19e-09
2:71849087:C:T	rs10198802	0.00976744	DYSF,RNU6-105P,ZNF638	intergenic_variant	intergenic	LPC 20:3	-0.1271	0.0209	1.3e-09	-0.1418	0.0239	2.865e-09
2:71894172:G:A	rs6709669	0.0144186	DYSF,RNU6-105P,ZNF638	intergenic_variant	intergenic	LPC 20:3	-0.1175	0.0206	1.15e-08	-0.1182	0.0226	1.785e-07
2:79727002:G:A	rs115714392	0.0181395	CTNNA2	intron_variant	intron	SM 35:2;2O|SM 18:2;2O/17:0	-0.3649	0.111	0.001015	-0.1355	0.0217	4.38e-10
2:104154318:C:T	rs375697570	0.0111628	LOC105373523	intergenic_variant	intergenic	Cer d42:1	-0.1191	0.0217	3.94e-08	-0.113	0.0237	1.842e-06
2:104253532:A:G	rs140688408	0.0176744	LOC100287010	intergenic_variant	intergenic	PC 34:1	-0.1055	0.0186	1.397e-08	-0.5405	0.0986	4.247e-08
2:153150363:T:C	rs143551573	0.0134884	STAM2	intergenic_variant	intergenic	PC O-41:11	-0.5276	0.1184	8.362e-06	-0.131	0.0238	3.503e-08
2:165074327:T:C	rs139264453	0.015814	SLC38A11	intergenic_variant	intergenic	PC 35:5|PC 15:1_20:4	-0.3951	0.0716	3.455e-08	-0.0997	0.017	4.269e-09
2:202130801:T:C	rs558133799	0.00651163	KIAA2012	intron_variant	intron	PC O-41:11	-0.6926	0.1486	3.14e-06	-0.1393	0.0239	5.792e-09
2:206244124:T:G	rs76755611	0.0106977	GPR1-AS	intron_variant	intron	LPC 16:0	-0.3314	0.0905	0.0002522	-0.0839	0.0149	1.847e-08
2:206244124:T:G	rs76755611	0.0106977	GPR1-AS	intron_variant	intron	LPC 18:2	-0.5211	0.1232	2.338e-05	-0.1112	0.0206	6.75e-08
2:221021811:A:C	rs541361593	0.00511628	EPHA4,TMEM256P2	intergenic_variant	intergenic	PC 40:6 Isomer B	-0.6813	0.1417	1.525e-06	-0.1018	0.0191	9.613e-08
2:239016230:T:C	rs116000247	0.0106977	HDAC4	intergenic_variant	intergenic	FA 8:0 (caprylic acid)	-0.8509	0.1406	1.445e-09	-0.1476	0.0229	1.225e-10
3:16086843:A:G	rs148769889	0.00930233	GALNT15,DPH3	intergenic_variant	intergenic	TG 46:4 Isomer B	-0.7678	0.1383	2.838e-08	-0.144	0.0249	7.412e-09
3:16206080:A:G	rs1024444678	0.015814	GALNT15			TG 46:4 Isomer B	-0.1216	0.0223	5.06e-08	-0.1561	0.025	4.49e-10
3:23791523:A:C	rs375543292	0.0102326	UBE2E1	intergenic_variant	intergenic	PC P-32:1 or PC O-32:2	-0.7085	0.142	6.043e-07	-0.1436	0.0236	1.224e-09
3:29143554:C:T	rs72619939	0.0162791	MESTP4	intergenic_variant	intergenic	TG 46:4 Isomer B	-0.474	0.1239	0.0001298	-0.1477	0.0252	4.79e-09
3:67985862:T:G	rs146198792	0.0172093	TAFA1	intergenic_variant	intergenic	LPC O-16:0	-0.0625	0.0118	1.138e-07	-0.3515	0.0617	1.198e-08
3:79996325:G:A	rs7640276	0.0167442	ROBO1	intergenic_variant	intergenic	CE 20:4	-0.1272	0.0227	2.08e-08	-0.1214	0.0247	8.564e-07
3:122244411:A:G	rs372590642	0.00837209	CASR	intron_variant	intron	DG O-37:1|DG O-21:0_16:1	-0.7949	0.1519	1.659e-07	-0.1563	0.0245	1.675e-10
3:134596558:T:G	rs114581636	0.00930233	EPHB1	intergenic_variant	intergenic	PC 35:5|PC 15:1_20:4	-0.4864	0.0948	2.858e-07	-0.0915	0.017	6.935e-08
3:139832961:A:G	rs367660974	0.00651163	ATP5MC1P3,PIK3CB	intergenic_variant	intergenic	Cer d44:1	-1.2187	0.1878	8.563e-11	-0.1368	0.023	2.908e-09
3:164069940:A:G	rs73170705	0.04	LOC102724419,LOC730129	intergenic_variant	intergenic	PC O-41:11	-0.3562	0.0688	2.254e-07	-0.1309	0.024	5.058e-08
3:168350463:C:T	rs564390773	0.0055814	EGFEM1P	intron_variant	intron	PC 36:3 Isomer B	-0.8385	0.1168	7.097e-13	-0.1153	0.0164	2.237e-12
3:170450945:T:C	rs118174469	0.0190698	SLC7A14	intergenic_variant	intergenic	SM 35:2;2O|SM 18:2;2O/17:0	-0.4971	0.108	4.172e-06	-0.1261	0.0218	7.125e-09
3:193670114:G:A	rs1006371374	0.00837209	OPA1	intron_variant	intron	TG 46:5	-0.1312	0.0217	1.58e-09	-0.1366	0.0239	1.129e-08
4:14555392:T:C	rs78842674	0.0102326	LINC00504	intron_variant	intron	FA 8:0 (caprylic acid)	-0.9037	0.1343	1.74e-11	-0.1597	0.0229	3.363e-12
4:15927869:A:G	rs181485053	0.0130233	FGFBP1,FGFBP2,PROM1	intergenic_variant	intergenic	TG 46:4 Isomer B	-0.12	0.0224	8.84e-08	-0.1181	0.0253	2.998e-06
4:58614902:C:A	rs282729	0.193023	SRIP1	intergenic_variant	intergenic	DG O-37:1|DG O-21:0_16:1	-0.1233	0.0217	1.3e-08	-0.1273	0.0248	2.806e-07
4:63224375:G:A	rs367793420	0.0116279				Cer d41:1	-0.1169	0.0209	2.22e-08	-0.1222	0.0239	3.271e-07
4:64146314:T:C	rs115368148	0.0530233	TECRL	intergenic_variant	intergenic	FA 20:4 (arachidonic acid)	-0.0546	0.0108	4.519e-07	-0.222	0.0386	8.636e-09
4:70314455:C:T	rs537473574	0.00790698	CSN3,FDCSP,ODAM	intergenic_variant	intergenic	Cer d42:1	-0.7095	0.1513	2.725e-06	-0.1452	0.0237	8.519e-10
4:104436484:C:T	rs553509348	0.0190698	CXXC4	intergenic_variant	intergenic	PC 42:5	-0.4836	0.109	9.13e-06	-0.1462	0.025	4.86e-09
4:184226245:A:G	rs78955743	0.00697674	ENPP6	intergenic_variant	intergenic	PC O-41:11	-0.6637	0.1591	3.028e-05	-0.1268	0.0237	8.368e-08
4:187241284:T:G	rs185569860	0.0111628	F11,KLKB1	intergenic_variant	intergenic	PC O-41:11	-0.9272	0.141	4.849e-11	-0.1649	0.0243	1.226e-11
5:85248900:G:A	rs551929642	0.00837209	PPIAP79	intergenic_variant	intergenic	PC O-41:11	-0.5735	0.1333	1.687e-05	-0.1423	0.0236	1.694e-09
5:86237032:A:C	rs563785634	0.0162791	PTP4A1P4	intergenic_variant	intergenic	PC O-41:11	-0.4543	0.1187	0.0001297	-0.1287	0.024	7.74e-08
5:111980733:A:G	rs139807995	0.00651163	NREP-AS1	intron_variant	intron	TG 50:1|TG 16:0_18:0_16:1	-0.4627	0.0784	3.624e-09	-0.057	0.0106	7.755e-08
5:112433306:G:A	rs148169160	0.0223256	STARD4,CAMK4	intergenic_variant	intergenic	PC O-41:11	-0.3984	0.0908	1.155e-05	-0.1538	0.0239	1.341e-10
5:137710345:A:G	rs371138613	0.00837209	KLHL3	intron_variant	intron	PC O-41:11	-0.7954	0.1447	3.881e-08	-0.1495	0.0236	2.502e-10
5:138104291:T:C	rs373183031	0.0144186	WNT8A,RNU6-1148P	intergenic_variant	intergenic	PC O-41:11	-0.7515	0.1204	4.285e-10	-0.1644	0.0236	3.112e-12
5:141947531:T:C	rs371961647	0.00837209	PCDH12	intron_variant	intron	PC 36:3 Isomer B	-0.089	0.0151	4.12e-09	-0.0731	0.0169	1.494e-05
5:165575308:G:A	rs187208409	0.00976744	RN7SKP60	intergenic_variant	intergenic	PC 40:6 Isomer B	-0.47	0.1132	3.288e-05	-0.1036	0.0191	5.894e-08
5:178355205:T:C	rs181631257	0.00790698	COL23A1	intron_variant	intron	PC O-41:11	-0.8782	0.1621	5.977e-08	-0.1356	0.0236	9.039e-09
6:23154151:G:A	rs184382827	0.0176744	LOC10537497	intergenic_variant	intergenic	LPC 16:0	-0.0753	0.014	7.03e-08	-0.3417	0.0662	2.412e-07
6:46141195:G:A	rs199961562	0.0125581	ENPP4	missense_variant	exon	Cer d44:1	-0.7385	0.1427	2.261e-07	-0.1393	0.0227	8.012e-10
6:51572880:A:G	rs532369138	0.0130233	TFAP2D, PKHD1	intergenic_variant	intergenic	PC 38:4 Isomer C	-0.3129	0.1019	0.002129	-0.1086	0.0188	8.27e-09
6:85522785:C:T	rs183997486	0.00511628	SNX14	intron_variant	intron	PC 35:5|PC 15:1_20:4	-0.6838	0.112	1.03e-09	-0.1233	0.0168	2.279e-13
6:89115937:A:G	rs6904340	0.228837	SRSF12	intron_variant	intron	PC P-32:1 or PC O-32:2	-0.1509	0.034	9.003e-06	-0.1271	0.0238	9.138e-08
6:93333108:G:T	rs540200063	0.00604651	EPHA7	intron_variant	intron	PC 35:5|PC 15:1_20:4	-0.4389	0.1102	6.825e-05	-0.1236	0.017	3.343e-13
6:99519029:G:A	rs542632233	0.0162791	USP45, TSTD3			SM d36:1	-0.126	0.0209	1.652e-09	-0.6524	0.1162	1.961e-08
6:134409327:T:G	rs578160766	0.00604651	CHCHD2P4	intergenic_variant	intergenic	PC 40:6 Isomer B	-0.5041	0.1461	0.0005609	-0.1209	0.0188	1.359e-10
6:153181151:G:A	rs506084	0.02	MTRF1L,FBXO5	intergenic_variant	intergenic	FA 18:2 (linoleic acid)	-0.409	0.0839	1.085e-06	-0.0997	0.0186	8.372e-08
7:1364180:A:C	rs538105218	0.00418605	C7orf50,COX19,ADAP1,GET4	intergenic_variant	intergenic	FA 18:1 (oleic acid)	-0.5851	0.1841	0.001478	-0.11	0.02	4.089e-08
7:10367122:A:G	rs117842025	0.00744186	PER3P1,GAPDHP68	intergenic_variant	intergenic	PC O-41:11	-0.5649	0.1374	3.911e-05	-0.1284	0.0238	7.124e-08
7:17933557:G:A	rs529975927	0.00511628	SNX13			DG O-37:1|DG O-21:0_16:1	-0.7507	0.1635	4.387e-06	-0.1506	0.0243	5.857e-10
7:46908732:G:A	rs566603894	0.00790698	ZNF619P1,TTC4P1,FTLP15,IGFBP3	intergenic_variant	intergenic	PC O-41:11	-0.7483	0.156	1.615e-06	-0.1401	0.0236	2.938e-09
7:47187689:G:A	rs542067289	0.00744186	TNS3,SNORD151	intergenic_variant	intergenic	PC O-41:11	-0.388	0.1569	0.01343	-0.1586	0.0233	1.023e-11
7:150790114:C:T	rs548495733	0.00837209	TMEM176B,TMEM176A	intergenic_variant	intergenic	DG O-37:1|DG O-21:0_16:1	-0.7877	0.1594	7.686e-07	-0.1569	0.0241	7.979e-11
8:29761085:T:C	rs574436546	0.00883721	LINC02099	intron_variant	intron	DG O-37:1|DG O-21:0_16:1	-0.6816	0.1467	3.398e-06	-0.1452	0.0247	4.071e-09
8:62239924:C:T	rs184080811	0.00465116	LOC124901952	intergenic_variant	intergenic	TG 50:2	-0.1154	0.02	8.34e-09	-0.1225	0.0221	2.953e-08
8:69480210:G:A	rs143644707	0.0139535	SULF1	intron_variant	intron	PC P-36:1 or PC O-36:2	-0.1294	0.0219	3.58e-09	-0.1301	0.0241	6.446e-08
8:86021094:T:C	rs535968616	0.00883721	PSKH2,ATP6V0D2, CNBD1	intergenic_variant	intergenic	Cer d44:1	-0.8276	0.1638	4.329e-07	-0.1252	0.0229	4.716e-08
8:87905294:C:T	rs142469142	0.0162791	DCAF4L2	intergenic_variant	intergenic	FA 8:0 (caprylic acid)	-0.6501	0.1158	1.996e-08	-0.1404	0.0229	9.034e-10
8:101550784:A:G	rs187846061	0.00976744	GRHL2	intron_variant	intron	FA 20:3 (homo-gamma-linolenic acid)	-0.0627	0.0117	8.898e-08	-0.4106	0.0798	2.669e-07
8:119789778:G:A	rs112562547	0.00697674	TAF2	intron_variant	intron	PC O-41:11	-0.8477	0.1622	1.729e-07	-0.1344	0.0236	1.31e-08
8:131177722:T:C	rs139982986	0.0283721	LOC105375760	intergenic_variant	intergenic	PC 40:6 Isomer B	-0.1028	0.0162	1.94e-10	-0.4724	0.0744	2.102e-10
9:13842879:G:T	rs184970400	0.00651163	PRDX1P1,SNORD137	intergenic_variant	intergenic	PC O-41:11	-0.7311	0.1626	6.892e-06	-0.1295	0.0241	7.451e-08
9:38323103:C:A	rs190125296	0.00604651				CE 20:4	-1.0463	0.2226	2.599e-06	-0.1311	0.0245	8.589e-08
9:86947888:T:C	rs541800976	0.0111628	GAS1,GAS1RR	upstream_gene_variant	upstream_intergenic	LPC 16:0	-0.4265	0.0907	2.572e-06	-0.0873	0.0149	4.509e-09
9:103273818:C:T	rs558106752	0.012093	LINC01492	intron_variant	intron	TG 46:5	-0.6423	0.1434	7.455e-06	-0.141	0.0241	4.763e-09
9:103978037:C:T	rs148732050	0.00651163	CYLC2	intergenic_variant	intergenic	DG O-37:1|DG O-21:0_16:1	-0.6393	0.1701	0.000171	-0.1372	0.0244	1.93e-08
9:108110610:A:C	rs182666184	0.0144186	CHCHD4P2	intergenic_variant	intergenic	TG 50:1|TG 16:0_18:0_16:1	-0.2781	0.0521	9.702e-08	-0.0641	0.0115	2.653e-08
9:108900544:T:C	rs149529575	0.0055814	ELP1	intron_variant	intron	SM 35:2;2O|SM 18:2;2O/17:0	-0.1226	0.021	5.227e-09	-1.0211	0.1741	4.469e-09
9:127631175:T:C	rs375796346	0.0139535	STXBP1	intron_variant	intron	PC O-41:11	-0.5571	0.1214	4.459e-06	-0.1295	0.0239	6.367e-08
10:3486516:T:C	rs147210772	0.0102326	LINC02669,LOC105376360	intron_variant	intron	PC O-41:11	-0.586	0.1393	2.597e-05	-0.1529	0.0237	1.123e-10
10:7408249:T:C	rs138712557	0.0102326	SFMBT2	intron_variant	intron	PC O-41:11	-0.8229	0.1366	1.717e-09	-0.1448	0.0238	1.122e-09
10:8936579:C:T	rs7904957	0.18186	RNA5SP299,CHCHD3P1	intergenic_variant	intergenic	PC 36:3 Isomer B	-0.0842	0.015	2.17e-08	-0.081	0.0165	9.753e-07
10:19593212:T:G	rs61841437	0.04	MALRD1	intron_variant	intron	PC O-41:11	-0.2812	0.0746	0.0001643	-0.136	0.0237	8.97e-09
10:27966471:T:G	rs377346277	0.0055814	ARMC4			LPC 22:4	-0.8503	0.1471	7.535e-09	-0.1366	0.0205	2.862e-11
10:70969825:G:A	rs114358406	0.0167442	LINC02622,PCBD1,SGPL1	intergenic_variant	intergenic	PC 40:6 Isomer B	-0.0896	0.0163	3.74e-08	-0.0919	0.0191	1.548e-06
10:79432437:T:C	rs142719636	0.00744186	ZCCHC24	intron_variant	intron	DG O-37:1|DG O-21:0_16:1	-0.9041	0.1679	7.264e-08	-0.1829	0.0268	9.196e-12
10:107875859:G:T	rs540029795	0.0144186	LINC01435	intron_variant	intron	PC 36:3 Isomer B	-0.4034	0.0799	4.472e-07	-0.0899	0.0166	5.969e-08
10:127891060:G:A	rs146593998	0.0330233	CLRN3	intron_variant	intron	Cer d41:1	-0.4319	0.0804	7.884e-08	-0.136	0.0241	1.723e-08
10:132374045:A:G	rs192314446	0.00604651	LRRC27	intron_variant	intron	PC P-36:1 or PC O-36:2	-0.8226	0.173	1.994e-06	-0.1564	0.024	7.09e-11
11:5390842:G:A	rs11037191	0.112093	OR51B5, OR51M1	3_prime_UTR_variant	UTR3	SM d41:2 Isomer B	-0.1169	0.0205	1.19e-08	-0.1013	0.0219	3.877e-06
11:18682173:C:T	rs10832968	0.0916279	SRSF3P1, SPTY2D1	intergenic_variant	intergenic	FA 20:0 (arachidic acid)	-0.1352	0.0364	0.0002077	-0.0935	0.0175	9.409e-08
11:23435455:G:A	rs71490680	0.0130233	WIZP1	intergenic_variant	intergenic	PC O-41:11	-0.7913	0.1232	1.34e-10	-0.1672	0.0235	1.157e-12
11:33893827:A:G	rs117174779	0.00372093	LMO2	intergenic_variant	intergenic	FA 15:0 (pentadecylic acid)	-0.1206	0.0199	1.427e-09	-1.0997	0.1901	7.213e-09
11:61776027:C:T	rs174528	0.208837	MYRF	intron_variant	intron	PC 38:4 Isomer C	-0.1283	0.0177	4.466e-13	-0.2019	0.0282	8e-13
11:61790331:C:T	rs102275	0.205116	TMEM258	intron_variant	intron	PC 38:4 Isomer C	-0.1243	0.0178	2.905e-12	-0.2017	0.0287	1.936e-12
11:61796827:T:G	rs4246215	0.187907	FEN1	3_prime_UTR_variant	UTR3	PC 38:4 Isomer C	-0.1176	0.0171	6.443e-12	-0.2074	0.0286	3.732e-13
11:61796827:T:G	rs4246215	0.187907	FEN1	3_prime_UTR_variant	UTR3	TG 53:4	0.1106	0.0197	1.987e-08	0.1881	0.0333	1.58e-08
11:61798436:C:T	rs174541	0.192093	FADS2	intergenic_variant	intergenic	PC 38:4 Isomer C	-0.1161	0.0171	1.224e-11	-0.2043	0.0285	7.008e-13
11:61798436:C:T	rs174541	0.192093	FADS2	intergenic_variant	intergenic	TG 53:4	0.1091	0.0197	3.124e-08	0.1845	0.0332	2.639e-08
11:61800281:A:C	rs174544	0.156279	FADS1	3_prime_UTR_variant	UTR3	FA 20:5 (eicosapentaenoic acid)	-0.0951	0.0163	5.288e-09	-0.0738	0.0153	1.342e-06
11:61802358:T:C	rs174546	0.177209	FADS1	3_prime_UTR_variant	UTR3	TG 53:4	0.2089	0.0353	4.28e-14	0.1295	0.0228	1.287e-08
11:61803311:C:T	rs174547	0.177209	FADS1	intron_variant	intron	PC 38:4 Isomer C	-0.1228	0.0171	6.714e-13	-0.2218	0.0293	3.75e-14
11:61803311:C:T	rs174547	0.177209	FADS1	intron_variant	intron	TG 53:4	0.1151	0.0197	4.96e-09	0.2018	0.0341	3.308e-09
11:61814292:C:T	rs174560	0.15907	FADS1	intron_variant	intron	FA 20:4 (arachidonic acid)	-0.0903	0.0158	1.056e-08	-0.0495	0.0124	6.721e-05
11:61817672:G:A	rs174562	0.177674	FADS2	intron_variant	intron	CE 20:4	-0.2489	0.0396	3.403e-10	-0.1317	0.0246	8.993e-08
11:61820833:G:A	rs174564	0.178605	FADS2	intron_variant	intron	TG 53:4	0.1945	0.0347	2.116e-08	0.1218	0.0228	8.697e-08
11:61830500:G:A	rs1535	0.18	FADS2	intron_variant	intron	PC 38:4 Isomer C	-0.122	0.0168	4.03e-13	-0.0954	0.0183	1.888e-07
11:104899122:T:C	rs536801286	0.0144186	CASP12	upstream_gene_variant	upstream_intergenic	DG O-37:1|DG O-21:0_16:1	-0.8741	0.1387	2.903e-10	-0.1404	0.0245	9.477e-09
11:128861969:A:G	rs368376801	0.00651163	KCNJ1	intron_variant	intron	PC 34:1	-0.114	0.0207	3.586e-08	-0.8647	0.1436	1.729e-09
11:128861969:A:G	rs368376801	0.00651163	KCNJ1	intron_variant	intron	PC 36:3 Isomer B	-0.6199	0.1092	1.369e-08	-0.09	0.0165	5.097e-08
11:134638394:C:T	rs368073696	0.00651163	B3GAT1,GLB1L2	intergenic_variant	intergenic	PC O-41:11	-0.7671	0.1582	1.237e-06	-0.1411	0.024	4.333e-09
12:22935460:T:C	rs374362712	0.00976744	CMAS,THEM4P1,ABCC9	intergenic_variant	intergenic	LPC 16:0	-0.4392	0.0912	1.451e-06	-0.0905	0.0149	1.193e-09
12:47970141:C:T	rs569902923	0.0130233	TMEM106C,VDR	intergenic_variant	intergenic	CE 20:4	-0.804	0.147	4.47e-08	-0.1532	0.0245	4.03e-10
12:47979824:A:G	rs552610139	0.00744186	COL2A1	intron_variant	intron	CE 20:4	-0.9402	0.1882	5.848e-07	-0.1359	0.0244	2.697e-08
12:93298665:A:G	rs369849271	0.00883721	LOC643339	intron_variant	intron	FA 8:0 (caprylic acid)	-0.1157	0.0203	1.28e-08	-0.1203	0.0231	1.824e-07
12:105888357:A:G	rs549724388	0.00697674	KRT18P20,SLC41A2	intergenic_variant	intergenic	Cer d42:1	-1.1051	0.1958	1.656e-08	-0.1285	0.0236	5.101e-08
12:126178664:C:T	rs151093743	0.00883721	TMEM132B	intergenic_variant	intergenic	Cer d42:1	-0.8671	0.1719	4.531e-07	-0.1253	0.0234	8.941e-08
12:130223457:G:A	rs545309938	0.00976744	RPS20P30,FZD10	intergenic_variant	intergenic	TG 50:6	-0.1278	0.018	1.43e-12	-0.0932	0.0202	4.069e-06
13:22467875:A:G	rs141922154	0.00511628	LOC124903133	intergenic_variant	intergenic	SM d40:2 Isomer A	-0.1038	0.0182	1.29e-08	-0.084	0.0207	4.977e-05
13:62729678:A:G	rs1953483605	0.00790698	LINC00448			PE P-36:4 or PE O-36:5	-0.1389	0.0205	1.176e-11	-0.7737	0.1215	1.89e-10
13:62935159:G:A	rs541995045	0.00837209	LINC01075,LINC00358	intergenic_variant	intergenic	CE 20:4	-0.8344	0.2072	5.674e-05	-0.1706	0.0251	1.127e-11
13:90348632:T:C	rs118095211	0.00744186	KRT18P27,FAR1P1	intergenic_variant	intergenic	PC 42:5	-0.124	0.0222	2.22e-08	-0.1281	0.0249	2.658e-07
13:110472587:A:G	rs72657969	0.0623256	COL4A2	intron_variant	intron	SM 34:1;3O	-0.2635	0.057	3.769e-06	-0.12	0.022	4.673e-08
14:20416592:T:C	rs534553703	0.00790698	TEP1,RPPH1	intergenic_variant	intergenic	LPC 18:2	-0.6269	0.1207	2.05e-07	-0.1144	0.0205	2.254e-08
14:28345553:C:A	rs140269150	0.0167442	BNIP3P1	intergenic_variant	intergenic	FA 20:4 (arachidonic acid)	-0.0533	0.0107	5.97e-07	-0.081	0.0124	7.373e-11
14:48658015:A:G	rs573471095	0.00604651	LOC105378178	intergenic_variant	intergenic	FA 18:2 (linoleic acid)	-0.0921	0.0164	2.14e-08	-0.0995	0.0199	5.507e-07
15:31135776:T:C	rs549928772	0.0162791	TRPM1	intron_variant	intron	TG 46:4 Isomer B	-0.6646	0.141	2.449e-06	-0.1529	0.0248	6.864e-10
15:53318816:C:A	rs561217563	0.00651163	LINC02490	intergenic_variant	intergenic	Hex3Cer 34:1;2O	-0.1183	0.022	7.427e-08	-0.8492	0.1622	1.648e-07
16:22114823:G:A	rs566691573	0.0153488	VWA3A	intron_variant	intron	DG O-37:1|DG O-21:0_16:1	-0.1183	0.0218	5.87e-08	-0.1332	0.0247	6.606e-08
16:79619574:C:T	rs181382923	0.0111628	LOC101928230,MAF	intergenic_variant	intergenic	LPC 20:3	-0.5562	0.1317	2.4e-05	-0.1226	0.0228	7.678e-08
16:81895774:A:G	rs13333348	0.0306977	PLCG2	intron_variant	intron	LPC O-16:0	-0.0704	0.0119	3.677e-09	-0.2671	0.0468	1.118e-08
16:88975959:T:C	rs7201599	0.30186	CBFA2T3	intron_variant	intron	PC 42:5	-0.1588	0.0324	9.573e-07	-0.135	0.0248	5.065e-08
17:77171371:A:G	rs117316511	0.0106977	SEC14L1	intron_variant	intron	TG 46:4 Isomer B	-0.7429	0.1559	1.89e-06	-0.1623	0.0247	5.012e-11
18:3053962:C:T	rs368837172	0.0153488	WWOX	intergenic_variant	intergenic	PC 40:6 Isomer B	-0.506	0.1073	2.421e-06	-0.1055	0.0192	3.684e-08
18:46316224:A:G	rs540328188	0.00883721	SLC14A2	intergenic_variant	intergenic	PC O-41:11	-0.6459	0.1556	3.327e-05	-0.1341	0.0235	1.22e-08
18:49835224:T:C	rs147840664	0.00651163	MYO5B, SNHG22	intron_variant	intron	TG 50:1|TG 16:0_18:0_16:1	-0.0546	0.01	4.726e-08	-0.4423	0.0783	1.642e-08
18:77253647:A:C	rs79729803	0.00697674	GALR1	intron_variant	intron	DG O-37:1|DG O-21:0_16:1	-1.0011	0.1964	3.461e-07	-0.1483	0.0245	1.347e-09
19:46600282:A:G	rs370587788	0.00604651	PPP5D1	intron_variant	intron	PC O-41:11	-1.0508	0.1906	3.525e-08	-0.1437	0.0236	1.19e-09
20:3988574:T:C	rs6037714	0.0344186	RNF24	intron_variant	intron	CAR 18:3	-0.1414	0.0265	9.079e-08	-0.4098	0.0875	2.801e-06
20:18052726:C:T	rs2149472	0.0232558	OVOL2	intron_variant	intron	TG 46:5	-0.1218	0.0218	2.25e-08	-0.1252	0.0243	2.434e-07
20:51503812:C:A	rs551309703	0.00744186	NFATC2	intron_variant	intron	LPC 20:3	-0.8627	0.1639	1.406e-07	-0.1419	0.0228	4.501e-10
22:43175309:A:C	rs77026398	0.0116279	TTLL12	intron_variant	intron	PC O-41:11	-0.8446	0.12	1.912e-12	-0.1647	0.0236	3.123e-12
22:43226336:T:G	rs142570686	0.027907	SCUBE1	intron_variant	intron	CE 18:3	-0.2792	0.1017	0.006038	-0.1341	0.0238	1.802e-08
p-value was calculated using multivariate regression
