# Supplementary material for: Identification of lipid quantitative trait loci linked with cardiometabolic disease in Asian Indians and Europeans: A genome-wide association study and Mendelian randomization
Source: PLoS Med. 2026 Apr 23;23(4):e1005039. doi: 10.1371/journal.pmed.1005039 (PMC13105358; doi:10.1371/journal.pmed.1005039)
Supplement: S3 Table — The p-value was calculated using multivariate regression. (XLSX) [file pmed.1005039.s009.xlsx]

## Sheet: Sheet1
Supplementary Table 3: Association of genetic variants with plasma lipid metabolite species in AIDHS/SDS
Predictor	SNP	MAF	Genes	Sequence Ontology	Gene Region	Metabolites	MODEL1 Beta	MODEL1 SE	MODEL1 P	MODEL2 Beta	MODEL2 SE	MODEL2 P
1:31744308:T:C	rs540570453	0.0175953	ADGRB2	synonymous_variant	exon	FA 18:0;(2OH)	-1.1031	0.2011	4.14e-08	-0.3305	0.041	7.772e-16
1:65612171:G:A	rs540305535	0.0058651	LEPR	intron_variant	intron	LPC O-16:0	-0.204	0.0296	5.124e-12	-0.2038	0.0296	5.428e-12
1:197901610:C:T	rs542112266	0.00733138	CRB1, DENND1B			LPC O-16:0	-1.1224	0.1785	3.216e-10	-0.1849	0.028	3.758e-11		MODEL 1	Adjusted for age, gender, BMI, T2D, CAD, genetic PCs and metabolite PCs
1:198778169:C:T	rs558096054	0.01	PTPRC	intergenic_variant	intergenic	LPC O-16:0	-0.6897	0.1657	3.157e-05	-0.2036	0.03229	9.37e-10		MODEL 2	Adjusted for age, gender, BMI, T2D, CAD, genetic PCs, metabolite PCs, and classical lipids
2:54089911:T:C	rs146160116	0.00879765	ACYP2	intron_variant	intron	FA 18:0;(2OH)	-1.4126	0.2905	1.157e-06	-0.2317	0.042	3.421e-08
2:58736676:T:C	rs182288644	0.00293255	LINC01122			FA 18:0;(2OH)	-2.0432	0.3719	3.934e-08	-0.2578	0.042	8.656e-10
2:59137102:G:A	rs75601073	0.00879765	EIF3FP3,FANCL,VRK2	intergenic_variant	intergenic	PC 28:0	-0.9627	0.2208	1.301e-05	-0.2403	0.0363	3.496e-11
3:77035421:T:C	rs145555444	0.00879765	ROBO2	intron_variant	intron	LPC O-16:0	-1.5632	0.1813	6.448e-18	-0.3072	0.0251	1.502e-34
3:133090016:T:G	rs549235168	0.00733138	TMEM108	intron_variant	intron	LPC O-16:0	-1.2041	0.199	1.433e-09	-0.2021	0.029	3.126e-12
3:167963096:G:A	rs529718920	0.00439883	HMGN2P26,GOLIM4,EGFEM1P	intergenic_variant	intergenic	LPC O-16:0	-1.6158	0.2043	2.618e-15	-0.1853	0.028	3.805e-11
4:24443042:C:A	rs76495718	0.00293255	PPARGC1A	intron_variant	intron	FA 18:0;(2OH)	-2.7522	0.3775	3.098e-13	-0.3208	0.0417	1.542e-14
4:37942425:C:T	rs183836721	0.0102639	TBC1D1	intron_variant	intron	LPC O-16:0	-0.8046	0.1345	2.2e-09	-0.2252	0.0267	2.999e-17
4:42448676:A:G	rs138013188	0.0058651	ATP8A1	intron_variant	intron	TG 50:1|TG 16:0_16:0_18:1	-2.2007	0.3419	1.217e-10	-2.0855	0.3389	7.601e-10
4:47220987:A:G	rs114741223	0.0102639	GABRB1	intron_variant	intron	PC 28:0	-0.8497	0.1888	6.788e-06	-0.2544	0.0366	3.74e-12
4:62527292:C:T	rs571141934	0.00293255	ADGRL3	intergenic_variant	intergenic	PC 34:1	-0.3096	0.0428	4.785e-13	-0.3123	0.0465	1.828e-11
4:87977280:G:A	rs147576786	0.0102639	SPP1	intron_variant	intron	FA 18:0;(2OH)	-1.289	0.2196	4.345e-09	-0.3027	0.0407	1.009e-13
4:140249418:T:C	rs137938768	0.00146628	SCOC	intergenic_variant	intergenic	DG 36:3	-3.2551	0.4968	5.665e-11	-3.1088	0.5046	7.262e-10
5:98610364:G:A	rs7726587	0.016129	DDX18P4,RGMB	intergenic_variant	intergenic	PC 34:1	-0.3093	0.0391	2.612e-15	-0.3267	0.0391	6.634e-17
5:119361582:G:A	rs147210451	0.00879765	TNFAIP8	intron_variant	intron	FA 18:0;(2OH)	-1.3653	0.2389	1.105e-08	-1.3603	0.2396	1.36e-08
5:158100256:A:G	rs377089411	0.00293255	EBF1	intergenic_variant	intergenic	FA 18:0;(2OH)	-1.4309	0.3042	2.556e-06	-0.2293	0.0426	7.445e-08
5:177508842:A:G	rs553041054	0.0058651	DOK3	intron_variant	intron	LPC 17:0	-0.6389	0.1706	0.0001813	-0.1975	0.0362	5.019e-08
5:178100812:T:C	rs542587019	0.00879765	B4GALT7,TMED9	intergenic_variant	intergenic	LPC 17:0	-1.0376	0.1902	4.855e-08	-0.249	0.0332	6.41e-14
6:8280653:C:T	rs7771158	0.0293255	SCARNA27,EEF1E1	intergenic_variant	intergenic	LPC O-16:0	-0.2173	0.0285	2.413e-14	-0.208	0.0285	3.13e-13
6:37673353:T:C	rs112892344	0.0175953	MDGA1	intron_variant	intron	LPC O-16:0	-0.4421	0.1226	0.0003121	-0.1519	0.0282	7.15e-08
6:43102598:C:A	rs142757127	0.0234604	PTK7	intron_variant	intron	FA 18:0;(2OH)	-0.3059	0.0387	2.519e-15	-0.3365	0.0387	3.415e-18
6:71149149:A:G	rs142178143	0.0058651	BECN1P2	intergenic_variant	intergenic	LPC O-16:0	-0.1921	0.0267	6.455e-13	-0.1876	0.0274	7.615e-12
6:79945133:G:A	rs184696002	0.0102639	ELOVL4	intron_variant	intron	LPC O-16:0	-0.1969	0.0293	1.885e-11	-0.1974	0.0293	1.695e-11
6:131851573:T:C	rs182396254	0.0102639	ENPP1	intron_variant	intron	LPC O-16:0	-0.539	0.1367	8.043e-05	-0.2136	0.0289	1.459e-13
6:136641892:A:G	rs556092960	0.00146628	MAP3K5, MAP3K5-AS1	intron_variant	intron	PC 34:1	-0.4428	0.0493	2.492e-19	-0.4707	0.0493	1.24e-21
6:147401698:A:G	rs142907641	0.016129	STXBP5	intergenic_variant	intergenic	LPC O-16:0	-0.5298	0.1232	1.704e-05	-0.1641	0.0297	3.331e-08
7:5722852:A:C	rs532773104	0.00439883	RNF216	intron_variant	intron	FA 18:0;(2OH)	-0.3042	0.0394	1.097e-14	-0.2838	0.0394	6.002e-13
7:12335604:C:T	rs1963819	0.00733138	VWDE	intron_variant	intron	CE 20:5	-0.319	0.0395	6.909e-16	-0.3348	0.0491	9.446e-12
7:12402758:G:A	rs560988445	0.00879765	VWDE	intron_variant	intron	PC 34:1	-1.1774	0.2677	1.092e-05	-0.241	0.0436	3.121e-08
7:12938658:C:A	rs563098910	0.00733138	VWDE,TMEM106B	intergenic_variant	intergenic	PC 28:0	-0.23	0.0347	3.436e-11	-1.0676	0.2269	2.533e-06
7:23721935:G:A	rs184443614	0.00733138	STK31	intron_variant	intron	PC 38:4 Isomer C	-0.3063	0.0393	6.7e-15	-0.3274	0.0393	8.353e-17
7:35692174:T:C	rs17766963	0.167155	HERPUD2	intron_variant	intron	CE 20:5	-0.2125	0.0432	8.926e-07	-0.2404	0.0451	9.519e-08
7:47547940:A:G	rs371318240	0.0146628	TNS3	intron_variant	intron	LPC O-16:0	-0.797	0.2284	0.0004843	-0.1075	0.0191	1.858e-08
7:89020767:G:A	rs113494771	0.0131965	ZNF804B	intron_variant	intron	LPC 16:0	-0.547	0.162	0.0007356	-0.1922	0.0351	4.54e-08
8:6276091:T:G	rs547842108	0.00293255		intergenic_variant	intergenic	LPC 16:0	-0.1991	0.0339	4.335e-09	-0.2781	0.0349	1.489e-15
8:15147746:A:G	rs11776413	0.00879765	SGCZ			LPC O-16:0	-0.7697	0.1593	1.356e-06	-0.1889	0.0279	1.374e-11
8:29354566:C:T	rs368814725	0.00733138	DUSP4,HMGB1P23,KIF13B	intergenic_variant	intergenic	LPC O-16:0	-1.103	0.1776	5.318e-10	-0.2208	0.0278	1.822e-15
8:127997847:T:C	rs75558477	0.0278592	PVT1	intron_variant	intron	LPC O-16:0	-0.5303	0.1225	1.494e-05	-0.1716	0.0284	1.524e-09
9:79337418:G:A	rs181956912	0.00879765	CHCHD2P9,LNCARSR,TLE4	intergenic_variant	intergenic	LPC O-16:0	-1.0211	0.1739	4.302e-09	-0.1868	0.028	2.688e-11
9:80591058:T:C	rs150112638	0.00733138	MTND2P9,MTCO1P51	intergenic_variant	intergenic	LPC 20:3	-1.4063	0.2597	6.126e-08	-0.2562	0.0379	1.373e-11
9:103988661:C:T	rs568814730	0.00733138	CYLC2	intergenic_variant	intergenic	LPC 17:0	-1.2673	0.238	1.006e-07	-1.3283	0.2437	4.999e-08
10:71785048:T:C	rs397517340	0.00879765	CDH23	missense_variant	exon	LPC O-16:0	-0.2207	0.0294	6.383e-14	-0.2198	0.0294	8.057e-14
10:85084850:G:A	rs76717361	0.00733138	GRID1	intergenic_variant	intergenic	PC 28:0	-0.589	0.1934	0.00232	-0.1945	0.0356	4.788e-08
10:97375875:A:G	rs576651007	0.0102639	RRP12	intron_variant	intron	LPC 17:0	-0.2826	0.0296	1.336e-21	-0.2929	0.0296	4.488e-23
11:4549814:T:G	rs150743638	0.0557185	OR52M1,OR52M2P	intergenic_variant	intergenic	LPC O-16:0	-0.3451	0.0659	1.662e-07	-0.1579	0.028	1.721e-08
11:24865611:C:T	rs542126128	0.00146628	LUZP2	intron_variant	intron	LPC 17:0	-3.7921	0.4497	3.388e-17	-0.2844	0.0336	2.585e-17
11:31786949:T:C	rs3026399	0.0146628	ELP4	3_prime_UTR_variant	UTR3	LPC O-16:0	-0.7752	0.1439	7.213e-08	-0.2	0.0279	7.195e-13
11:61776027:C:T	rs174528	0.23607	MYRF	intron_variant	intron	PC 38:4 Isomer C	-0.2749	0.0483	1.265e-08	-0.2683	0.0489	4.214e-08
11:61790331:C:T	rs102275	0.228739	TMEM258	intron_variant	intron	PC 38:4 Isomer C	-0.2849	0.049	5.935e-09	-0.2801	0.0496	1.632e-08
11:61796827:T:G	rs4246215	0.221408	FEN1	3_prime_UTR_variant	UTR3	PC 38:4 Isomer C	-0.3028	0.0485	4.113e-10	-0.2994	0.0491	1.081e-09
11:61798436:C:T	rs174541	0.225806	FEN1	intergenic_variant	intergenic	PC 38:4 Isomer C	-0.2967	0.0483	8.18e-10	-0.2931	0.049	2.134e-09
11:61803311:C:T	rs174547	0.215543	FADS1	intron_variant	intron	PC 38:4 Isomer C	-0.2862	0.0484	3.279e-09	-0.2818	0.0491	9.386e-09
11:61817672:G:A	rs174562	0.217009	FADS2	intron_variant	intron	CE 20:4	-0.4054	0.0647	3.594e-10	-0.3847	0.065	3.225e-09
11:61830500:G:A	rs1535	0.219941	FADS2	intron_variant	intron	PC 38:4 Isomer C	-0.282	0.0486	6.568e-09	-0.2769	0.0492	1.89e-08
11:110793415:A:G	rs78126857	0.00733138	HNRNPA1P60,ARHGAP20	intergenic_variant	intergenic	LPC O-16:0	-0.1945	0.0295	4.433e-11	-0.2045	0.0295	4.395e-12
11:126288775:C:T	rs537883742	0.00146628	TIRAP	intron_variant	intron	FA 18:0;(2OH)	-2.2336	0.4255	1.526e-07	-0.2401	0.0426	1.714e-08
11:130317560:G:T	rs115457659	0.00879765	SRP	intron_variant	intron	Cer d42:2 Isomer A	-0.9166	0.3566	0.01014	-0.1952	0.0268	3.122e-13
11:134814245:C:A	rs188837178	0.00733138	GLB1L3,ACAD8,THYN1	intergenic_variant	intergenic	LPC O-16:0	-0.9771	0.1793	5.014e-08	-0.1877	0.0279	1.635e-11
13:51022461:C:T	rs75033862	0.0307918	GUCY1B2	intron_variant	intron	LPC 16:0	-0.2071	0.0352	4.026e-09	-0.2127	0.0369	8.374e-09
13:78879220:C:A	rs76135834	0.0146628	HSPD1P8	intergenic_variant	intergenic	LPC 17:0	-0.5342	0.1496	0.0003558	-0.1974	0.0346	1.101e-08
13:81405431:C:T	rs77423149	0.00439883	PTMAP5	intergenic_variant	intergenic	PC 28:0	-1.6683	0.3061	5.008e-08	-0.2621	0.0359	3.097e-13
15:37801898:G:T	rs560456424	0.00733138	CSNK1A1P1,CDIN1	intergenic_variant	intergenic	LPC O-16:0	-1.7475	0.1994	1.851e-18	-0.2849	0.0259	3.55e-28
15:60867006:T:C	rs142028924	0.00733138	RORA	intron_variant	intron	LPC O-16:0	-1.137	0.1753	8.82e-11	-0.1892	0.0287	4.502e-11
15:62431890:G:A	rs568020910	0.0102639	TLN2	intergenic_variant	intergenic	LPC 16:1	-0.2923	0.049	2.379e-09	-0.321	0.049	5.603e-11
15:64799123:A:G	rs550554884	0.0131965	PIF1,PLEKHO2,ANKDD1A	intergenic_variant	intergenic	FA 18:0;(2OH)	-1.2716	0.2542	5.665e-07	-0.2371	0.0428	3.02e-08
15:71752862:A:G	rs149202088	0.00146628	THSD4	intron_variant	intron	FA 18:0;(2OH)	-2.362	0.4486	1.399e-07	-0.2798	0.0419	2.488e-11
15:78123074:A:G	rs147988517	0.0117302	CIB2	intron_variant	intron	LPC O-16:0	-0.8911	0.1531	5.863e-09	-0.2098	0.0274	1.758e-14
16:12676418:A:G	rs182537388	0.00733138	CPPED1	intron_variant	intron	LPC 16:0	-0.2045	0.0338	1.507e-09	-0.2197	0.0354	5.168e-10
16:66422311:C:T	rs113404079	0.0131965	CDH5,BEAN1	intergenic_variant	intergenic	LPC 17:0	-0.2263	0.0331	8.651e-12	-0.2304	0.0348	3.466e-11
16:86987693:C:T	rs149229313	0.0146628	FOXL1,FOXC2	intergenic_variant	intergenic	LPC O-16:0	-0.816	0.1299	3.374e-10	-0.2107	0.0311	1.205e-11
17:44116997:A:G	rs142079900	0.0131965	HDAC5,LOC105371789	intron_variant	intron	FA 18:0;(2OH)	-1.4965	0.1904	3.873e-15	-0.3159	0.0403	4.476e-15
18:23934110:A:G	rs143114646	0.00439883	LAMA3	intron_variant	intron	PC 34:1	-1.1985	0.2621	4.814e-06	-0.2575	0.0463	2.637e-08
18:25634258:T:C	rs145287423	0.0102639	ZNF521	intergenic_variant	intergenic	FA 18:0;(2OH)	-1.3861	0.252	3.795e-08	-0.2861	0.0418	7.871e-12
20:16661826:A:C	rs191368038	0.016129	MACROD2	intergenic_variant	intergenic	LPC O-16:0	-0.198	0.0292	1.123e-11	-0.2072	0.0292	1.231e-12
20:63570791:A:G	rs200446454	0.0058651	HELZ2	missense_variant	exon	LPC O-16:0	-1.5866	0.2039	7.17e-15	-0.2317	0.0276	5.281e-17
22:48908101:A:C	rs542964854	0.0131965	ZBED4,ALG12	intergenic_variant	intergenic	FA 18:0;(2OH)	-1.3073	0.2451	9.582e-08	-0.2575	0.0422	1.095e-09
22:48923458:T:C	rs368702459	0.0102639	ZBED4,ALG12	intergenic_variant	intergenic	PC 28:0	-0.8065	0.1837	1.13e-05	-0.2116	0.0364	5.951e-09
22:49083141:T:C	rs377185505	0.00879765	TAFA5	intergenic_variant	intergenic	FA 18:0;(2OH)	-1.317	0.259	3.683e-07	-0.2865	0.0421	1.062e-11
22:49972996:C:A	rs1027051473	0.0219941	IL17REL,TTLL8	intergenic_variant	intergenic	FA 18:0;(2OH)	-0.9601	0.1868	2.738e-07	-0.2382	0.0424	1.91e-08
p-value was calculated using multivariate regression
