# Supplementary material for: Identification of lipid quantitative trait loci linked with cardiometabolic disease in Asian Indians and Europeans: A genome-wide association study and Mendelian randomization
Source: PLoS Med. 2026 Apr 23;23(4):e1005039. doi: 10.1371/journal.pmed.1005039 (PMC13105358; doi:10.1371/journal.pmed.1005039)
Supplement: S4 Table — The p-value was calculated using multivariate regression. (XLSX) [file pmed.1005039.s010.xlsx]

## Sheet: Sheet2
Supplementary Table 4: Association of genetic variants with combined serum and plasma metabolite species in AIDHS/SDS
Predictor	SNP	Genes	Metabolites	MODEL1 Beta	MODEL1 SE	MODEL1 P	MODEL2 Beta	MODEL2 SE	MODEL2 P
1:76264058:C:T	rs547516325	ST6GALNAC3	PC O-41:11	-0.5711	0.1169	1.036e-06	-0.141	0.0236	2.188e-09		MODEL 1	Adjusted for age, gender, BMI, T2D, CAD, genetic PCs and metabolite PCs
1:86611327:T:C	rs573298310	CLCA4-AS1	PC 36:3 Isomer B	-0.3012	0.0771	9.317e-05	-0.0928	0.0166	2.31e-08		MODEL 2	Adjusted for age, gender, BMI, T2D, CAD, genetic PCs, metabolite PCs, and classical lipids
1:157541199:T:C	rs116313838	FCRL5	TG 46:4 Isomer B	-0.4569	0.1283	0.0003679	-0.1354	0.0252	7.777e-08
1:177505006:G:A	rs144877273	ASTN1,PTP4A1P7,PAPPA2	PC O-41:11	-0.439	0.1051	2.937e-05	-0.1538	0.0233	4.454e-11
1:197901610:C:T	rs542112266	DENND1B	LPC O-16:0	-0.2484	0.0766	0.00118	-0.1724	0.0266	8.864e-11
1:198778169:C:T	rs558096054	PTPRC	LPC O-16:0	-0.1412	0.0616	0.02179	-0.1757	0.029	1.426e-09
1:228691329:G:A	rs547301608	FTH1P2, RHOU	PC 42:5	-1.0247	0.1641	4.211e-10	-0.1767	0.0248	1.165e-12
2:64828835:G:A	rs117816129	SERTAD2, LINC01800,LINC02245	PC 40:5 Isomer B	-0.3979	0.0944	2.494e-05	-0.1146	0.021	5.202e-08
2:104253532:A:G	rs140688408	LOC100287010	PC 34:1	-0.1055	0.0185	1.157e-08	-0.4144	0.0867	1.765e-06
2:153150363:T:C	rs143551573	ATP5PBP4	PC O-41:11	-0.4424	0.1058	2.911e-05	-0.1309	0.0237	3.265e-08
2:202130801:T:C	rs558133799	KIAA2012	PC O-41:11	-0.5244	0.1286	4.566e-05	-0.1383	0.0238	6.141e-09
3:67985862:T:G	rs146198792	TAFA1	LPC O-16:0	-0.0622	0.0117	1.151e-07	-0.2859	0.0534	8.752e-08
3:77035421:T:C	rs145555444	ROBO2	LPC O-16:0	-0.3058	0.0796	0.0001223	-0.2852	0.0241	3.437e-32
3:133090016:T:G	rs549235168	TMEM108	LPC O-16:0	-0.1401	0.0632	0.02671	-0.1723	0.0266	9.239e-11
3:168350463:C:T	rs564390773	EGFEM1P	PC 36:3 Isomer B	-0.8153	0.1129	5.192e-13	-0.1159	0.0164	1.551e-12
4:14555392:T:C	rs78842674	LINC00504	FA 8:0 (caprylic acid)	-0.7534	0.1223	7.36e-10	-0.159	0.0228	3.296e-12
4:47220987:A:G	rs114741223	GABRB1	PC 28:0	-0.3073	0.114	0.007027	-0.2389	0.0354	1.595e-11
4:62527292:C:T	rs571141934	HMGN1P11,LOC100131441	PC 34:1	-0.2917	0.0414	1.898e-12	-0.292	0.0447	6.712e-11
4:184226245:A:G	rs78955743	ENPP6, RPL6P16, MYL12BP2	PC O-41:11	-0.5313	0.1352	8.53e-05	-0.1274	0.0236	6.662e-08
4:187241284:T:G	rs185569860	LOC107986335,LINC02374, LOC339975	PC O-41:11	-0.9089	0.1314	4.604e-12	-0.1677	0.0242	4.594e-12
5:85248900:G:A	rs551929642	LOC101060076,RBBP4P6	PC O-41:11	-0.4769	0.1219	9.111e-05	-0.1415	0.0235	1.833e-09
5:165575308:G:A	rs187208409	RN7SKP60	PC 40:6 Isomer B	-0.3432	0.0962	0.000363	-0.1028	0.019	6.368e-08
5:178100812:T:C	rs542587019	N4BP3,RMND5B,NHP2,GMCL2, FAM153CP	LPC 17:0	-0.3219	0.0843	0.0001335	-0.2369	0.0313	3.84e-14
6:8280653:C:T	rs7771158	LOC105374910, LOC105374911	LPC O-16:0	-0.1695	0.0239	1.288e-12	-0.1626	0.0239	1.038e-11
6:71149149:A:G	rs142178143	BECN1P2, LYPLA1P3,RNU6-411P	LPC O-16:0	-0.1761	0.0251	2.159e-12	-0.1718	0.0256	2.133e-11
6:79945133:G:A	rs184696002	ELOVL4	LPC O-16:0	-0.1726	0.0266	8.384e-11	-0.1732	0.0266	7.139e-11
6:99519029:G:A	rs542632233	USP45, TSTD3	SM d36:1	-0.1255	0.0208	1.686e-09	-0.5474	0.1085	4.505e-07
6:131851573:T:C	rs182396254	ENPP1	LPC O-16:0	-0.1975	0.0624	0.001559	-0.1988	0.0267	1.036e-13
6:134409327:T:G	rs578160766	CHCHD2P4, SGK1, LINC01010	PC 40:6 Isomer B	-0.3657	0.124	0.003182	-0.1204	0.0187	1.331e-10
7:1364180:A:C	rs538105218	MICALL2,LOC107986756	FA 18:1 (oleic acid)	-0.393	0.1493	0.008482	-0.1094	0.0199	4.154e-08
7:46908732:G:A	rs566603894	LOC105375267,LOC105375268	PC O-41:11	-0.7341	0.1406	1.766e-07	-0.1428	0.0235	1.303e-09
7:47187689:G:A	rs542067289	TNS3	PC O-41:11	-0.3334	0.1391	0.01657	-0.1588	0.0232	8.168e-12
8:62239924:C:T	rs184080811	LOC124901952	TG 50:2	-0.1159	0.0199	6.175e-09	-0.1229	0.022	2.415e-08
8:69480210:G:A	rs143644707	SULF1	PC P-36:1 or PC O-36:2	-0.1297	0.0218	2.677e-09	-0.131	0.024	4.683e-08
8:101550784:A:G	rs187846061	GRHL2	FA 20:3 (homo-gamma-linolenic acid)	-0.0626	0.0117	8.343e-08	-0.3497	0.072	1.207e-06
8:119789778:G:A	rs112562547	TAF2	PC O-41:11	-0.5721	0.1269	6.539e-06	-0.1343	0.0234	1.022e-08
8:127997847:T:C	rs75558477	PVT1	LPC O-16:0	-0.2379	0.0535	8.8e-06	-0.1693	0.0256	4.04e-11
9:79337418:G:A	rs181956912	CHCHD2P9	LPC O-16:0	-0.1408	0.0572	0.01388	-0.161	0.0254	2.382e-10
10:3486516:T:C	rs147210772	LINC02669,LOC105376360	PC O-41:11	-0.5228	0.1227	2.029e-05	-0.1541	0.0236	6.604e-11
10:8936579:C:T	rs7904957	LINC02676	PC 36:3 Isomer B	-0.076	0.0142	9.001e-08	-0.072	0.0155	3.278e-06
10:27966471:T:G	rs377346277	ARMC4	LPC 22:4	-0.5551	0.1183	2.708e-06	-0.1353	0.0204	3.234e-11
10:71785048:T:C	rs397517340	CDH23	LPC O-16:0	-0.2055	0.0274	6.757e-14	-0.2054	0.0274	6.965e-14
10:85084850:G:A	rs76717361	LOC107984249	PC 28:0	-0.2355	0.1145	0.03976	-0.1871	0.0345	6.058e-08
11:5390842:G:A	rs11037191	OR51B5, OR51M1	SM d41:2 Isomer B	-0.1118	0.0199	1.829e-08	-0.0967	0.0211	4.669e-06
11:23435455:G:A	rs71490680	MIR8054,WIZP1,THAP12P4,RPS2P38	PC O-41:11	-0.6658	0.1126	3.338e-09	-0.1663	0.0234	1.242e-12
11:61776027:C:T	rs174528	MYRF	PC 38:4 Isomer C	-0.1703	0.0137	1.56e-35	-0.2191	0.0176	1.734e-35
11:61790331:C:T	rs102275	TMEM258	PC 38:4 Isomer C	-0.169	0.0138	2.19e-34	-0.2222	0.0178	1.012e-35
11:61796827:T:G	rs4246215	FEN1	PC 38:4 Isomer C	-0.1675	0.0134	1.21e-35	-0.2331	0.0177	1.9e-39
11:61798436:C:T	rs174541	FADS2	PC 38:4 Isomer C	-0.1649	0.0134	1.27e-34	-0.2267	0.0177	1.536e-37
11:61798436:C:T	rs174541	FADS2	TG 53:4	0.1044	0.0185	1.755e-08	0.1527	0.0264	7.144e-09
11:61800281:A:C	rs174544	FADS1	FA 20:5 (eicosapentaenoic acid)	-0.1051	0.0154	8.141e-12	-0.0848	0.0146	5.611e-09
11:61802358:T:C	rs174546	FADS1	TG 53:4	0.1678	0.0297	1.546e-08	0.1196	0.0211	1.439e-08
11:61803311:C:T	rs174547	FADS1	PC 38:4 Isomer C	-0.1709	0.0135	1.25e-36	-0.2381	0.0179	2e-40
11:61803311:C:T	rs174547	FADS1	TG 53:4	0.1098	0.0185	3.134e-09	0.1685	0.0264	1.726e-10
11:61814292:C:T	rs174560	FADS1	FA 20:4 (arachidonic acid)	-0.1006	0.0144	2.545e-12	-0.0603	0.0117	2.449e-07
11:61817672:G:A	rs174562	FADS2	CE 20:4	-0.2915	0.0338	6.033e-18	-0.2002	0.019	6.47e-26
11:61830500:G:A	rs1535	FADS2	PC 38:4 Isomer C	-0.1671	0.0134	1.61e-35	-0.1542	0.0142	1.893e-27
11:130317560:G:T	rs115457659	SRP	Cer d42:2 Isomer A	-1.1392	0.2132	9.074e-08	-0.2065	0.0267	9.527e-15
11:134814245:C:A	rs188837178	LINC02714,LINC02706	LPC O-16:0	-0.2068	0.0693	0.002827	-0.1721	0.0262	4.692e-11
12:22935460:T:C	rs374362712	RPS27P22,LOC107984516,ETNK1	LPC 16:0	-0.4396	0.0858	2.951e-07	-0.0916	0.0149	7.283e-10
12:93298665:A:G	rs369849271	LOC643339	FA 8:0 (caprylic acid)	-0.1167	0.0202	8.296e-09	-0.1216	0.023	1.276e-07
12:130223457:G:A	rs545309938	RPS20P30,FZD10	TG 50:6	-0.1271	0.0179	1.431e-12	-0.0929	0.0201	3.907e-06
13:78879220:C:A	rs76135834	HSPD1P8,LINC00331, CCT5P2	LPC 17:0	-0.1662	0.0751	0.02686	-0.1769	0.0321	3.575e-08
13:81503461:C:A	rs117025068		PC 28:0	-0.3216	0.1229	0.008856	-0.1916	0.0358	8.615e-08
14:48658015:A:G	rs573471095	LOC105378178	FA 18:2 (linoleic acid)	-0.0945	0.0164	7.766e-09	-0.1023	0.0198	2.538e-07
15:31135776:T:C	rs549928772	TRPM1	TG 46:4 Isomer B	-0.4875	0.1195	4.535e-05	-0.1519	0.0247	7.231e-10
15:62431890:G:A	rs568020910	TLN2	LPC 16:1	-0.2737	0.0459	2.469e-09	-0.2988	0.0459	7.453e-11
15:78123074:A:G	rs147988517	CIB2	LPC O-16:0	-0.1843	0.0683	0.006972	-0.1863	0.0258	5.007e-13
16:66422311:C:T	rs113404079	CDH5,BEAN1,TK2	LPC 17:0	-0.21	0.0307	7.887e-12	-0.2146	0.032	2.08e-11
16:79619574:C:T	rs181382923	LOC101928230,MAF	LPC 20:3	-0.476	0.1201	7.445e-05	-0.1224	0.0227	7.246e-08
18:3053962:C:T	rs368837172	SNRPCP4,LPIN2, MYOM1,RNU7-25P	PC 40:6 Isomer B	-0.3457	0.0855	5.257e-05	-0.1045	0.019	4.003e-08
20:16661826:A:C	rs191368038	RPLP0P1,KIF16B,RPL7AP13,SNRPB2,OTOR	LPC O-16:0	-0.2036	0.0278	2.437e-13	-0.2116	0.0278	2.735e-14
20:51503812:C:A	rs551309703	NFATC2	LPC 20:3	-0.7368	0.1477	6.098e-07	-0.1418	0.0227	4.547e-10
22:43226336:T:G	rs142570686	SCUBE1	CE 18:3	-0.209	0.0868	0.01601	-0.1318	0.0236	2.244e-08
p-value was calculated using multivariate regression
