# Supplementary material for: Identification of lipid quantitative trait loci linked with cardiometabolic disease in Asian Indians and Europeans: A genome-wide association study and Mendelian randomization
Source: PLoS Med. 2026 Apr 23;23(4):e1005039. doi: 10.1371/journal.pmed.1005039 (PMC13105358; doi:10.1371/journal.pmed.1005039)
Supplement: S5 Table — The p-value was calculated using multivariate regression. (XLSX) [file pmed.1005039.s011.xlsx]

## Sheet: Sheet1
Supplementary Table 5: Genetic associations of metabolite QTLs in the FADS region and their validation in other studies
			AIDHS				Harshfield et al. 2021 (South Asians)				META (AIDHS + South Asians)			Cadby et al., 2022 (Australian)				Ottensmann et al., 2023 and 2025 (Finish)				META (AIDHS + Finish)
Predictor	SNP	Genes	Metabolites	Beta	SE	P	Metabolites	Beta	SE	P	Beta	SE	P	Metabolites	Beta	SE	P	Metabolites	Beta	SE	P	Beta	SE	P
11:61796827:T:G	rs4246215	FEN1	PC 38:4 (C)	-0.21	0.03	3.73e-13								PC 38:5 (A)	-0.46	0.02	2.21e-92	PC18.2.0_20.4	-0.17	0.02	2.25e-22
11:61796827:T:G	rs4246215	FEN1	TG 53:4	0.19	0.03	1.58e-08								TG 54:3	0.13	0.02	1.78e-08	TG 53:4	0.04	0.02	0.0117	0.0862	0.0166	2.252e-07
11:61798436:C:T	rs174541	FADS2	PC 38:4 (C)	-0.2	0.03	7.01e-13								PC 38:5 (A)	-0.46	0.02	2.29e-92
11:61798436:C:T	rs174541	FADS2	TG 53:4	0.18	0.03	2.64e-08								TG 54:3	0.13	0.02	2.08e-08
11:61803311:C:T	rs174547	FADS1	FA 20:4	-0.0903	0.0158	1.056e-08	FA 20:4	-0.11	0.01	8.096e-41	-0.106	0.0089	2.122e-32
11:61803311:C:T	rs174547	FADS1	PC 38:4 (C)	-0.22	0.03	3.75e-14	PC 38:4 (C)	-0.15	0.01	7.2e-115	-0.157	0.0095	1.621e-61	PC 38:5 (A)	-0.47	0.02	5.81e-98	PC18.2.0_20.4	-0.17	0.02	9.64e-24
11:61803311:C:T	rs174547	FADS1	TG 53:4	0.2	0.03	3.31e-09	TG 54:3	0.06	0.01	7.223e-11				TG 54:3	0.14	0.02	1.39e-09	TG 53:4	0.06	0.02	0.00107	0.1031	0.0166	5.86e-10
11:61790331:C:T	rs102275	TMEM258	PC 38:4 (C)	-0.2	0.03	1.94e-12	PC 38:4 (C)	-0.14	0.01	1.49e-105	-0.146	0.0095	1.918e-53	PC 38:5 (A)	-0.47	0.02	3.87e-99	PC18.2.0_20.4	-0.17	0.02	1.83e-23
11:61776027:C:T	rs174528	MYRF	PC 38:4 (C)	-0.2	0.03	8e-13								PC 38:5 (A)	-0.45	0.02	4.34e-89	PC18.2.0_20.4	-0.17	0.02	3.14e-23
11:61802358:T:C	rs174546	FADS1	TG 58:10	-0.14	0.03	4.28e-06	TG 58:9	-0.19	0.02	4.777e-17				TG 56:6	-0.45	0.02	5.17e-87	TG 58:8	-0.09	0.02	4.86e-07
11:61843278:A:G	rs174584	FADS2	PC 38:4 (C)	-0.15	0.03	4.29e-06								PC 38:5 (A)	-0.48	0.02	9.18e-99	PC18.2.0_20.4	-0.17	0.02	7.32e-23
p-value was calculated using multivariate regression
