# Supplementary material for: Identification of lipid quantitative trait loci linked with cardiometabolic disease in Asian Indians and Europeans: A genome-wide association study and Mendelian randomization
Source: PLoS Med. 2026 Apr 23;23(4):e1005039. doi: 10.1371/journal.pmed.1005039 (PMC13105358; doi:10.1371/journal.pmed.1005039)
Supplement: S6 Table — a: The association of mQTL variants with apolipoprotein B in UK Biobank. b: The association of mQTL variants with C-reactive protein in UK Biobank. c: The association of mQTL variants with Atherosclerosis in UK Biobank. d: The association of mQTL variants with Cerebral infarction in UK Biobank. e: The association of mQTL variants with Subarachnoid hemorrhage in UK Biobank. f: The association of mQTL variants with creatinine in UK Biobank. g: The association of mQTL variants with glucose in UK Biobank. h: The association of mQTL variants with glycated hemoglobin (HbA1C) in UK Biobank. The p-value was calculated using multivariate regression. (XLSX) [file pmed.1005039.s012.xlsx]

## Sheet: ApoB
Supplementary Table 6a: The association of mQTL variants with apolipoprotein B in UK Biobank
Predictor	SNP	Genes	Metabolites	Beta	SE	P
11:61820833:G:A	rs174564	FADS2	TG 53:4	-0.0105698	0.00052731	2.4676e-89
11:61802358:T:C	rs174546	FADS1	TG 53:4	-0.0105523	0.000528348	1.05164e-88
11:61803311:C:T	rs174547	FADS1	PC 38:4 Isomer C	-0.0105486	0.000528438	1.2946e-88
11:61803311:C:T	rs174547	FADS1	TG 53:4	-0.0105486	0.000528438	1.2946e-88
11:61830500:G:A	rs1535	FADS2	PC 38:4 Isomer C	-0.0105127	0.000527557	2.59433e-88
11:61817672:G:A	rs174562	FADS2	CE 20:4	-0.0105177	0.000528826	5.57062e-88
11:61790331:C:T	rs102275	TMEM258	PC 38:4 Isomer C	-0.0104597	0.000525954	5.75297e-88
11:61798436:C:T	rs174541	FADS2	PC 38:4 Isomer C	-0.0100456	0.000523172	3.90762e-82
11:61798436:C:T	rs174541	FADS2	TG 53:4	-0.0100456	0.000523172	3.90762e-82
11:61796827:T:G	rs4246215	FEN1	PC 38:4 Isomer C	-0.0100307	0.000523321	7.47984e-82
11:61796827:T:G	rs4246215	FEN1	TG 53:4	-0.0100307	0.000523321	7.47984e-82
11:61776027:C:T	rs174528	MYRF	PC 38:4 Isomer C	-0.00976943	0.000518845	4.6831e-79
11:61800281:A:C	rs174544	FADS1	FA 20:5 (eicosapentaenoic acid)	-0.0100469	0.000543889	3.69482e-76
11:61814292:C:T	rs174560	FADS1	FA 20:4 (arachidonic acid)	-0.00999897	0.000541422	3.99922e-76
6:43102598:C:A	rs142757127	PTK7	FA 18:0;(2OH)	-0.00423596	0.00131733	0.00130191
1:112146590:A:G	rs72696750	LINC02884	DG O-37:1|DG O-21:0_16:1	-0.00199384	0.000723582	0.00586029
22:43115220:T:G	rs11704142	BIK	PC O-41:11	-0.00494728	0.00191691	0.00985573
7:35692174:T:C	rs17766963	HERPUD2	CE 20:5	-0.00310603	0.0012545	0.0132898
18:46316224:A:G	rs540328188	C18orf25	PC O-41:11	-0.247722	0.104651	0.0179274
2:71849087:C:T	rs10198802	LOC107985896	LPC 20:3	0.008917	0.00381336	0.0193692
1:76264058:C:T	rs547516325	ST6GALNAC3	PC O-41:11	0.306118	0.135103	0.0234628
5:141947531:T:C	rs371961647	PCDH12	PC 36:3 Isomer B	0.0701072	0.0309983	0.0237197
2:239016230:T:C	rs116000247	LINC01940	FA 8:0 (caprylic acid)	-0.0066498	0.00295998	0.0246682
7:89020767:G:A	rs113494771	ZNF804B	LPC 16:0	0.00532899	0.00243325	0.0285198
16:79619574:C:T	rs181382923	LOC101928230	LPC 20:3	-0.0146238	0.00679284	0.0313328
9:127631175:T:C	rs375796346	STXBP1	PC O-41:11	-0.0264373	0.0123048	0.0316714
3:133090016:T:G	rs549235168	TMEM108	LPC O-16:0	0.132615	0.062544	0.0339777
20:16661826:A:C	rs191368038	RPL7AP13	LPC O-16:0	-0.00427692	0.00217285	0.0490287
p-value was calculated using multivariate regression

## Sheet: CRP
Supplementary Table 6b: The association of mQTL variants with C-reactive protein in UK Biobank
Predictor	SNP	Genes	Metabolites	Beta	SE	P
11:61796827:T:G	rs4246215	FEN1	PC 38:4 Isomer C	-0.0124673	0.00211598	3.81805e-09
11:61796827:T:G	rs4246215	FEN1	TG 53:4	-0.0124673	0.00211598	3.81805e-09
11:61798436:C:T	rs174541	FADS2	PC 38:4 Isomer C	-0.0123916	0.00211542	4.69473e-09
11:61798436:C:T	rs174541	FADS2	TG 53:4	-0.0123916	0.00211542	4.69473e-09
11:61820833:G:A	rs174564	FADS2	TG 53:4	-0.0123848	0.00213223	6.31254e-09
11:61817672:G:A	rs174562	FADS2	CE 20:4	-0.0123192	0.00213827	8.35294e-09
11:61802358:T:C	rs174546	FADS1	TG 53:4	-0.0122451	0.00213635	9.94396e-09
11:61803311:C:T	rs174547	FADS1	PC 38:4 Isomer C	-0.012237	0.00213672	1.02298e-08
11:61803311:C:T	rs174547	FADS1	TG 53:4	-0.012237	0.00213672	1.02298e-08
11:61830500:G:A	rs1535	FADS2	PC 38:4 Isomer C	-0.0120479	0.00213316	1.62488e-08
11:61790331:C:T	rs102275	TMEM258	PC 38:4 Isomer C	-0.0119784	0.00212671	1.77873e-08
11:61776027:C:T	rs174528	MYRF	PC 38:4 Isomer C	-0.0115698	0.0020982	3.5062e-08
11:61814292:C:T	rs174560	FADS1	FA 20:4 (arachidonic acid)	-0.0115702	0.00218938	1.25973e-07
11:61800281:A:C	rs174544	FADS1	FA 20:5 (eicosapentaenoic acid)	-0.0114436	0.00219905	1.95277e-07
4:104436484:C:T	rs553509348	CXXC4	PC 42:5	1.44573	0.386683	0.000184919
16:22114823:G:A	rs566691573	VWA3A	DG O-37:1|DG O-21:0_16:1	0.771123	0.244563	0.00161578
6:37673353:T:C	rs112892344	MDGA1	LPC O-16:0	0.0287016	0.00925231	0.00192167
16:81895774:A:G	rs13333348	PLCG2	LPC O-16:0	-0.0112907	0.00374109	0.00254439
10:79432437:T:C	rs142719636	ZCCHC24	DG O-37:1|DG O-21:0_16:1	-0.0833156	0.0285949	0.00357245
16:79619574:C:T	rs181382923	LOC101928230	LPC 20:3	-0.0789402	0.0274009	0.00396517
13:110472587:A:G	rs72657969	COL4A2	SM 34:1;3O	-0.00673988	0.00276589	0.0148188
16:88975959:T:C	rs7201599	CBFA2T3	PC 42:5	0.0052344	0.00215554	0.0151682
3:133090016:T:G	rs549235168	TMEM108	LPC O-16:0	0.585396	0.24456	0.0166811
4:42448676:A:G	rs138013188	ATP8A1	TG 50:1|TG 16:0_16:0_18:1	0.0310453	0.0130843	0.0176581
9:108900544:T:C	rs149529575	ELP1	SM 35:2;2O|SM 18:2;2O/17:0	-0.0152402	0.00655227	0.0200224
6:89115937:A:G	rs6904340	SRSF12	PC P-32:1 or PC O-32:2	0.0051317	0.00225332	0.0227635
22:49965930:G:T	rs142649136		FA 18:0;(2OH)	-0.0325503	0.0147359	0.0271817
13:51022461:C:T	rs75033862	GUCY1B2	LPC 16:0	0.0266911	0.0124959	0.0326804
2:61953621:T:C	rs544420296	COMMD1	DG O-37:1|DG O-21:0_16:1	0.476367	0.223254	0.0328641
3:23791523:A:C	rs375543292	UBE2E1	PC P-32:1 or PC O-32:2	1.16344	0.546834	0.0333707
7:12402758:G:A	rs560988445	VWDE	PC 34:1	-0.889785	0.423591	0.0356787
9:86947888:T:C	rs541800976	GAS1,GAS1RR	LPC 16:0	0.109641	0.0532159	0.0393693
11:130317560:G:T	rs115457659	SRP	Cer d42:2 Isomer A	-0.0183512	0.00905887	0.042789
15:31135776:T:C	rs549928772	TRPM1	TG 46:4 Isomer B	0.0828844	0.0411656	0.0440692
8:119618760:T:C	rs111683906	ENPP2	PC O-41:11	0.0173141	0.00863474	0.0449463
6:43102598:C:A	rs142757127	PTK7	FA 18:0;(2OH)	0.0106175	0.00532416	0.0461288
p-value was calculated using multivariate regression

## Sheet: Atherosclerosis
Supplementary Table 6c: The association of mQTL variants with Atherosclerosis in UK Biobank
Predictor	SNP	Genes	Metabolites	Beta	SE	P
6:89115937:A:G	rs6904340	SRSF12	PC P-32:1 or PC O-32:2	-0.081621	0.0272281	0.00256021
10:70969825:G:A	rs114358406	PCBD1	PC 40:6 Isomer B	-0.574943	0.243849	0.00931394
2:153150363:T:C	rs143551573	ATP5PBP4	PC O-41:11	-0.500667	0.209727	0.00937398
6:23154151:G:A	rs184382827	LOC10537497	LPC 16:0	-0.900065	0.409767	0.0100679
4:14555392:T:C	rs78842674	LINC00504	FA 8:0 (caprylic acid)	0.24637	0.110606	0.0320403
18:3053962:C:T	rs368837172	SNRPCP4	PC 40:6 Isomer B	3.28404	1.21342	0.0391182
18:25634258:T:C	rs145287423		FA 18:0;(2OH)	-1.50843	1.0016	0.045955
7:35692174:T:C	rs17766963	HERPUD2	CE 20:5	0.115126	0.0574457	0.0487708
p-value was calculated using multivariate regression

## Sheet: Cerebral infarction
Supplementary Table 6d: The association of mQTL variants with Cerebral infarction in UK Biobank
Predictor	SNP	Genes	Metabolites	Beta	SE	P
11:61814292:C:T	rs174560	FADS1	FA 20:4 (arachidonic acid)	-0.0478245	0.0166293	0.00392292
11:61800281:A:C	rs174544	FADS1	FA 20:5 (eicosapentaenoic acid)	-0.0464339	0.0166997	0.00529356
4:47220987:A:G	rs114741223	GABRB1	PC 28:0	0.136364	0.0483358	0.00568413
3:193495371:G:A	rs577375538	ATP13A4	TG 46:5	1.59937	0.47576	0.00580374
6:43114913:A:G	rs138916459	PTK7	FA 18:0;(2OH)	-0.082331	0.0322545	0.00982714
11:61798436:C:T	rs174541	FADS2	PC 38:4 Isomer C	-0.0412291	0.016011	0.00988109
11:61798436:C:T	rs174541	FADS2	TG 53:4	-0.0412291	0.016011	0.00988109
4:15927869:A:G	rs181485053	HPRT1P1	TG 46:4 Isomer B	0.197074	0.0743318	0.0100446
7:17933557:G:A	rs529975927	SNX13	DG O-37:1|DG O-21:0_16:1	0.288379	0.108441	0.0108653
11:61776027:C:T	rs174528	MYRF	PC 38:4 Isomer C	-0.0398624	0.0158717	0.0118841
11:61796827:T:G	rs4246215	FEN1	PC 38:4 Isomer C	-0.0399671	0.0160131	0.012401
11:61796827:T:G	rs4246215	FEN1	TG 53:4	-0.0399671	0.0160131	0.012401
11:61790331:C:T	rs102275	TMEM258	PC 38:4 Isomer C	-0.0387096	0.0161049	0.0160352
8:87905294:C:T	rs142469142	DCAF4L2	FA 8:0 (caprylic acid)	0.202122	0.0817537	0.0164534
13:90348632:T:C	rs118095211	LOC105370310	PC 42:5	0.160156	0.0664079	0.0185471
11:61820833:G:A	rs174564	FADS2	TG 53:4	-0.0373997	0.016146	0.0203077
11:61830500:G:A	rs1535	FADS2	PC 38:4 Isomer C	-0.0373162	0.0161485	0.0206061
11:61817672:G:A	rs174562	FADS2	CE 20:4	-0.03595	0.0161905	0.026117
11:61803311:C:T	rs174547	FADS1	PC 38:4 Isomer C	-0.0357875	0.0161743	0.0266497
11:61803311:C:T	rs174547	FADS1	TG 53:4	-0.0357875	0.0161743	0.0266497
11:61802358:T:C	rs174546	FADS1	TG 53:4	-0.0357559	0.0161712	0.0267541
16:22114823:G:A	rs566691573	VWA3A	DG O-37:1|DG O-21:0_16:1	2.10497	0.786601	0.0326587
4:104436484:C:T	rs553509348	CXXC4	PC 42:5	3.17556	1.10222	0.0392552
11:130317560:G:T	rs115457659	SRP	Cer d42:2 Isomer A	-0.142932	0.0723056	0.0432671
12:126178664:C:T	rs151093743	LINC02467	Cer d42:1	0.187985	0.091	0.0446618
6:43102598:C:A	rs142757127	PTK7	FA 18:0;(2OH)	-0.079234	0.0414447	0.0530923
p-value was calculated using multivariate regression

## Sheet: Subarachnoid hemorrhage
Supplementary Table 6e: The association of mQTL variants with Subarachnoid hemorrhage in UK Biobank
Predictor	SNP	Genes	Metabolites	Beta	SE	P
13:81405431:C:T	rs77423149	LOC105370282	PC 28:0	1.74818	0.492158	0.00612724
9:38323103:C:A	rs190125296		CE 20:4	-1.84203	1.00026	0.00852302
10:8936579:C:T	rs7904957	LINC02676	PC 36:3 Isomer B	-0.0955847	0.0387961	0.0130051
16:86987693:C:T	rs149229313	LINC02181	LPC O-16:0	-0.31027	0.142752	0.022198
10:19593212:T:G	rs61841437	MALRD1	PC O-41:11	-0.299353	0.138532	0.0232079
3:77035421:T:C	rs145555444	ROBO2	LPC O-16:0	2.02489	0.71846	0.0323587
8:86021094:T:C	rs535968616	RPL36AP31	Cer d44:1	3.21223	1.05286	0.0357656
p-value was calculated using multivariate regression

## Sheet: Creatinine
Supplementary Table 6f: The association of mQTL variants with creatinine in UK Biobank
Predictor	SNP	Genes	Metabolites	Beta	SE	P
11:61814292:C:T	rs174560	FADS1	FA 20:4 (arachidonic acid)	-0.00214182	0.000380848	1.86895e-08
11:61820833:G:A	rs174564	FADS2	TG 53:4	-0.00201871	0.000370953	5.2724e-08
11:61800281:A:C	rs174544	FADS1	FA 20:5 (eicosapentaenoic acid)	-0.00207117	0.000382563	6.16914e-08
11:61817672:G:A	rs174562	FADS2	CE 20:4	-0.00198793	0.000372016	9.11332e-08
11:61790331:C:T	rs102275	TMEM258	PC 38:4 Isomer C	-0.00197416	0.000369973	9.50883e-08
11:61802358:T:C	rs174546	FADS1	TG 53:4	-0.00196962	0.000371656	1.16136e-07
11:61803311:C:T	rs174547	FADS1	PC 38:4 Isomer C	-0.00196762	0.00037172	1.20201e-07
11:61803311:C:T	rs174547	FADS1	TG 53:4	-0.00196762	0.00037172	1.20201e-07
11:61796827:T:G	rs4246215	FEN1	PC 38:4 Isomer C	-0.00193896	0.000368107	1.38448e-07
11:61796827:T:G	rs4246215	FEN1	TG 53:4	-0.00193896	0.000368107	1.38448e-07
11:61830500:G:A	rs1535	FADS2	PC 38:4 Isomer C	-0.00195355	0.000371101	1.40873e-07
11:61776027:C:T	rs174528	MYRF	PC 38:4 Isomer C	-0.00191607	0.000365043	1.53099e-07
11:61798436:C:T	rs174541	FADS2	PC 38:4 Isomer C	-0.00192381	0.000368012	1.71835e-07
11:61798436:C:T	rs174541	FADS2	TG 53:4	-0.00192381	0.000368012	1.71835e-07
5:141947531:T:C	rs371961647	PCDH12	PC 36:3 Isomer B	0.0947255	0.0218438	1.44799e-05
6:43114913:A:G	rs138916459	PTK7	FA 18:0;(2OH)	0.00306121	0.000718718	2.05139e-05
6:43102598:C:A	rs142757127	PTK7	FA 18:0;(2OH)	0.00298888	0.000926256	0.00125173
11:18682173:C:T	rs10832968	SRSF3P1	FA 20:0 (arachidic acid)	0.00201974	0.000632895	0.00141656
5:98610364:G:A	rs7726587	CTBP2P4	PC 34:1	0.00317448	0.00106785	0.00295129
16:22114823:G:A	rs566691573	VWA3A	DG O-37:1|DG O-21:0_16:1	0.12035	0.0425808	0.00470779
18:77253647:A:C	rs79729803	GALR1	DG O-37:1|DG O-21:0_16:1	0.0158724	0.00566569	0.0050869
16:79619574:C:T	rs181382923	LOC101928230	LPC 20:3	0.0128024	0.00476933	0.00726815
6:136641892:A:G	rs556092960	MAP3K5, MAP3K5-AS1	PC 34:1	0.0715956	0.0271126	0.00827437
6:89115937:A:G	rs6904340	SRSF12	PC P-32:1 or PC O-32:2	-0.00101461	0.000391987	0.00964355
8:29761085:T:C	rs574436546	LINC02099	DG O-37:1|DG O-21:0_16:1	0.138295	0.0549714	0.0118778
11:23435455:G:A	rs71490680	RPS2P38	PC O-41:11	0.00294846	0.00119418	0.0135484
3:67985862:T:G	rs146198792	TAFA1	LPC O-16:0	0.00410632	0.00170872	0.0162547
1:198778169:C:T	rs558096054	PTPRC	LPC O-16:0	0.0101665	0.0042468	0.0166702
10:7408249:T:C	rs138712557	SFMBT2	PC O-41:11	0.00350058	0.00146363	0.0167707
1:197901610:C:T	rs542112266		LPC O-16:0	0.0261264	0.011147	0.0190882
13:110472587:A:G	rs72657969	COL4A2	SM 34:1;3O	0.00107213	0.000481205	0.0258802
7:12335604:C:T	rs1963819	VWDE	CE 20:5	-0.00293275	0.00135041	0.0298754
1:197344851:G:A	rs535862962	CRB1	LPC O-16:0	0.0226842	0.0105822	0.0320635
16:88975959:T:C	rs7201599	CBFA2T3	PC 42:5	0.000787082	0.000375565	0.0361066
6:79903954:T:C	rs368122286	ELOVL4	LPC O-16:0	-0.00426923	0.00204098	0.0364605
4:64146314:T:C	rs115368148	TECRL	FA 20:4 (arachidonic acid)	-0.00205787	0.00102692	0.0450785
p-value was calculated using multivariate regression

## Sheet: Glucose
Supplementary Table 6g: The association of mQTL variants with glucose in UK Biobank
Predictor	SNP	Genes	Metabolites	Beta	SE	P
11:61820833:G:A	rs174564	FADS2	TG 53:4	-0.00223558	0.000366524	1.06533e-09
11:61830500:G:A	rs1535	FADS2	PC 38:4 Isomer C	-0.00222455	0.000366648	1.30228e-09
11:61814292:C:T	rs174560	FADS1	FA 20:4 (arachidonic acid)	-0.00227639	0.000376265	1.44978e-09
11:61790331:C:T	rs102275	TMEM258	PC 38:4 Isomer C	-0.0022076	0.000365571	1.55445e-09
11:61803311:C:T	rs174547	FADS1	PC 38:4 Isomer C	-0.00218804	0.00036726	2.55964e-09
11:61803311:C:T	rs174547	FADS1	TG 53:4	-0.00218804	0.00036726	2.55964e-09
11:61800281:A:C	rs174544	FADS1	FA 20:5 (eicosapentaenoic acid)	-0.0022517	0.000377966	2.56467e-09
11:61802358:T:C	rs174546	FADS1	TG 53:4	-0.00218285	0.000367204	2.77507e-09
11:61817672:G:A	rs174562	FADS2	CE 20:4	-0.00218332	0.000367518	2.84013e-09
11:61796827:T:G	rs4246215	FEN1	PC 38:4 Isomer C	-0.00203076	0.00036372	2.36135e-08
11:61796827:T:G	rs4246215	FEN1	TG 53:4	-0.00203076	0.00036372	2.36135e-08
11:61798436:C:T	rs174541	FADS2	PC 38:4 Isomer C	-0.00201993	0.000363603	2.77305e-08
11:61798436:C:T	rs174541	FADS2	TG 53:4	-0.00201993	0.000363603	2.77305e-08
9:108900544:T:C	rs149529575	ELP1	SM 35:2;2O|SM 18:2;2O/17:0	-0.00623053	0.00112541	3.09279e-08
11:61776027:C:T	rs174528	MYRF	PC 38:4 Isomer C	-0.00185059	0.00036064	2.87718e-07
3:164069940:A:G	rs73170705	LOC102724419	PC O-41:11	-0.00181572	0.000598001	0.002395
7:1364180:A:C	rs538105218	MICALL2	FA 18:1 (oleic acid)	0.252211	0.0900335	0.0050899
15:37744698:T:C	rs558045290	LOC105370773	LPC O-16:0	0.15117	0.0551328	0.0061084
2:165074327:T:C	rs139264453	SCN3A	PC 35:5|PC 15:1_20:4	0.00604468	0.00221466	0.00634542
8:6276091:T:G	rs547842108		LPC 16:0	0.12666	0.0519777	0.0148178
11:18682173:C:T	rs10832968	SRSF3P1	FA 20:0 (arachidic acid)	0.00148035	0.000625826	0.0180099
3:67985862:T:G	rs146198792	TAFA1	LPC O-16:0	-0.00395892	0.00168398	0.0187272
7:35692174:T:C	rs17766963	HERPUD2	CE 20:5	0.00199576	0.000872486	0.0221708
5:178355205:T:C	rs181631257	COL23A1	PC O-41:11	0.0116228	0.00510131	0.0227037
22:48923458:T:C	rs368702459	LINC01310	PC 28:0	0.0978706	0.0432513	0.0236464
5:85248900:G:A	rs551929642	RBBP4P6	PC O-41:11	0.0427179	0.0201331	0.0338573
9:86947888:T:C	rs541800976	GAS1,GAS1RR	LPC 16:0	0.0187518	0.00900597	0.0373294
4:87977280:G:A	rs147576786	SPP1	FA 18:0;(2OH)	-0.00723816	0.00356133	0.0421106
1:197344851:G:A	rs535862962	CRB1	LPC O-16:0	-0.0203077	0.0102853	0.0483325
p-value was calculated using multivariate regression

## Sheet: HbA1C
Supplementary Table 6h: The association of mQTL variants with glycated hemoglobin (HbA1C) in UK Biobank
Predictor	SNP	Genes	Metabolites	Beta	SE	P
11:61800281:A:C	rs174544	FADS1	FA 20:5 (eicosapentaenoic acid)	-0.0032487	0.000279741	3.56733e-31
11:61814292:C:T	rs174560	FADS1	FA 20:4 (arachidonic acid)	-0.0032024	0.000278449	1.31977e-30
11:61817672:G:A	rs174562	FADS2	CE 20:4	-0.00291782	0.000272054	7.81554e-27
11:61803311:C:T	rs174547	FADS1	PC 38:4 Isomer C	-0.0029094	0.000271873	1.0109e-26
11:61803311:C:T	rs174547	FADS1	TG 53:4	-0.0029094	0.000271873	1.0109e-26
11:61802358:T:C	rs174546	FADS1	TG 53:4	-0.00290279	0.000271824	1.28706e-26
11:61830500:G:A	rs1535	FADS2	PC 38:4 Isomer C	-0.00289582	0.000271428	1.43472e-26
11:61796827:T:G	rs4246215	FEN1	PC 38:4 Isomer C	-0.00286253	0.000269195	2.09355e-26
11:61796827:T:G	rs4246215	FEN1	TG 53:4	-0.00286253	0.000269195	2.09355e-26
11:61820833:G:A	rs174564	FADS2	TG 53:4	-0.0028685	0.000271253	3.91955e-26
11:61798436:C:T	rs174541	FADS2	PC 38:4 Isomer C	-0.00282578	0.000269116	8.67658e-26
11:61798436:C:T	rs174541	FADS2	TG 53:4	-0.00282578	0.000269116	8.67658e-26
11:61790331:C:T	rs102275	TMEM258	PC 38:4 Isomer C	-0.00277987	0.000270569	9.27283e-25
11:61776027:C:T	rs174528	MYRF	PC 38:4 Isomer C	-0.00265255	0.000266887	2.83723e-23
9:108900544:T:C	rs149529575	ELP1	SM 35:2;2O|SM 18:2;2O/17:0	-0.00427992	0.000833156	2.79292e-07
4:104436484:C:T	rs553509348	CXXC4	PC 42:5	0.202627	0.0539645	0.000173486
2:221021811:A:C	rs541361593	LOC107985988	PC 40:6 Isomer B	0.200831	0.0539643	0.000198026
16:81895774:A:G	rs13333348	PLCG2	LPC O-16:0	-0.0012753	0.000476475	0.00743942
3:133090016:T:G	rs549235168	TMEM108	LPC O-16:0	0.0818672	0.0311562	0.00859824
6:153181151:G:A	rs506084	RNA5SP224	FA 18:2 (linoleic acid)	-0.00152507	0.000610313	0.0124607
5:158100256:A:G	rs377089411	LOC100128898	FA 18:0;(2OH)	-0.109373	0.045609	0.0164827
2:59137102:G:A	rs75601073	LINC01122	PC 28:0	0.00212224	0.000899959	0.0183663
4:14555392:T:C	rs78842674	LINC00504	FA 8:0 (caprylic acid)	-0.00306997	0.00132887	0.0208768
4:24443042:C:A	rs76495718	PPARGC1A	FA 18:0;(2OH)	0.0618949	0.0269822	0.0217956
10:71785048:T:C	rs397517340	CDH23	LPC O-16:0	0.0978139	0.0426626	0.0218639
3:16086843:A:G	rs148769889	GALNT15	TG 46:4 Isomer B	-0.00269739	0.00119056	0.0234727
1:112146590:A:G	rs72696750	LINC02884	DG O-37:1|DG O-21:0_16:1	-0.000837666	0.000372175	0.0244033
13:51022461:C:T	rs75033862	GUCY1B2	LPC 16:0	0.00354931	0.00158763	0.0253782
2:49628315:C:T	rs115283102	LOC124906005	TG 54:7 Isomer A	0.00224506	0.0010051	0.0255058
8:62239924:C:T	rs184080811	LOC124901952	TG 50:2	0.0602355	0.0269832	0.0255937
15:37801898:G:T	rs560456424		LPC O-16:0	0.106164	0.0492632	0.0311594
3:122244411:A:G	rs372590642	CASR	DG O-37:1|DG O-21:0_16:1	0.0384745	0.0188465	0.0412042
13:81503461:C:A	rs117025068		PC 28:0	-0.00596924	0.0029351	0.0419784
3:164069940:A:G	rs73170705	LOC102724419	PC O-41:11	-0.000893066	0.000441904	0.0432854
1:198778169:C:T	rs558096054	PTPRC	LPC O-16:0	0.00614731	0.00310255	0.04755
p-value was calculated using multivariate regression
