# Supplementary material for: Identification of lipid quantitative trait loci linked with cardiometabolic disease in Asian Indians and Europeans: A genome-wide association study and Mendelian randomization
Source: PLoS Med. 2026 Apr 23;23(4):e1005039. doi: 10.1371/journal.pmed.1005039 (PMC13105358; doi:10.1371/journal.pmed.1005039)
Supplement: S7 Table — a: The LPC O-16:0 mQTL SNPs and their minor allele frequencies in different cohorts. b: The PC 38:4 (C) mQTL SNPs and their minor allele frequencies in different cohorts. (XLSX) [file pmed.1005039.s013.xlsx]

## Sheet: LPCO16.0
Supplementary Table 7a: The LPC O-16:0 mQTL SNPs and their minor allele frequencies in different cohorts
Predictor	SNP	Genes	MAF (AIDHS)	MAF (South Asians)	MAF (Europeans)
1:197901610:C:T	rs542112266	CRB1, DENND1B	0.00792039	0.01181	0.0004
1:198778169:C:T	rs558096054	PTPRC	0.011	0.01966	0.003499
1:65612171:G:A	rs540305535	LEPR	0.0077173	0.008088	0.0004703
3:133090016:T:G	rs549235168	TMEM108	0.0121852	0.02364	1.47e-05
3:167963096:G:A	rs529718920	HMGN2P26, GOLIM4,EGFEM1P	0.00487409	0.01803	0
3:184679957:C:A	rs186626681	EPHB3, MAGEF1	0.00548335	0.0151	0.00178
3:67985862:T:G	rs146198792	TAFA1	0.016247	0.006846	0.01327
3:77035421:T:C	rs145555444	ROBO2	0.00751422	0.01243	0.0005019
4:37942425:C:T	rs183836721	TBC1D1	0.0142161	0.01017	0.03344
6:131851573:T:C	rs182396254	ENPP1	0.0129976	0.009136	0.009971
6:147401698:A:G	rs142907641	STXBP5, YAP1P1	0.0172624	0.03322	0.0001029
6:37673353:T:C	rs112892344	MDGA1	0.0180747	0.03977	0.01248
6:71149149:A:G	rs142178143	BECN1P2, LYPLA1P3	0.0109667	0.007683	0.02042
6:79945133:G:A	rs184696002	ELOVL4	0.0166531	0.02302	0.008746
6:8280653:C:T	rs7771158	SCARNA27, SLC35B3	0.0347279	0.03873	0.01954
7:47547940:A:G	rs371318240	TNS3	0.00548335	0.01244	4.411e-05
7:88316385:T:G	rs13224847	STEAP4, EIF4A1P13	0.01645	0.02899	0.004117
8:127997847:T:C	rs75558477	PVT1	0.0172624	0.03437	0.01758
8:15147746:A:G	rs11776413	SGCZ	0.009342	0.005383	0.005145
8:29354566:C:T	rs368814725	DUSP4, LOC105379349	0.00974817	0.02696	1.47e-05
8:78998153:C:T	rs74985348	LOC105375913, LOC107986892	0.044476	0.08699	0.005601
9:79337418:G:A	rs181956912	KRT18P24, CHCHD2P9	0.0142161	0.02465	0.001793
10:71785048:T:C	rs397517340	CDH23	0.0103574	0.02647	1.102e-05
11:110793415:A:G	rs78126857	HNRNPA1P60, LOC105369488	0.0166531	0.03454	0.01154
11:134814245:C:A	rs188837178	LINC02714, LINC02697	0.0105605	0.008914	0.0126
11:31786949:T:C	rs3026399	ELP4	0.0154346	0.0285	0.01263
11:4549814:T:G	rs150743638	OR52M1, C11orf40	0.0629569	0.08268	0.09428
12:53937136:T:C	rs139075078	HOXC13-AS	0.00751422	0.01803	0.0005287
15:37801898:G:T	rs560456424	RPS15P8, TMCO5A	0.0113729	0.0114	0
15:60867006:T:C	rs142028924	RORA	0.0107636	0.01538	0.007778
15:78123074:A:G	rs147988517	CIB2	0.0111698	0.01533	0.005441
16:81895774:A:G	rs13333348	PLCG2	0.0290414	0.02726	0.07805
16:86987693:C:T	rs149229313	FOXL1, LINC02181	0.0142161	0.008105	0.0229
20:16661826:A:C	rs191368038	KIF16B, SNRPB2	0.00974817	0.005807	0.0122
20:63570791:A:G	rs200446454	HELZ2	0.0111698	0.03021	9.073e-05
20:63618495:A:G	rs546607927	GMEB2	0.0127945	0.02672	0.0002941

## Sheet: PC 38.4 (C)
Supplementary Table 7b: The PC 38:4 (C) mQTL SNPs and their minor allele frequencies in different cohorts
Predictor	SNP	Genes	MAF (AIDHS)	MAF (South Asians)	MAF (Europeans)
11:61796827:T:G	rs4246215	FEN1	0.187907	0.1744	0.3443
11:61798436:C:T	rs174541	FADS2	0.192093	0.1887	0.3501
11:61800281:A:C	rs174544	FADS1	0.156279	0.1634	0.2963
11:61802358:T:C	rs174546	FADS1	0.177209	0.1717	0.3411
11:61803311:C:T	rs174547	FADS1	0.177209	0.1705	0.3392
11:61814292:C:T	rs174560	FADS1	0.15907	0.1663	0.3034
11:61817672:G:A	rs174562	FADS2	0.177674	0.179	0.336
11:61820833:G:A	rs174564	FADS2	0.178605	0.183	0.339
11:61830500:G:A	rs1535	FADS2	0.18	0.1817	0.3386
