# Supplementary material for: Identification of lipid quantitative trait loci linked with cardiometabolic disease in Asian Indians and Europeans: A genome-wide association study and Mendelian randomization
Source: PLoS Med. 2026 Apr 23;23(4):e1005039. doi: 10.1371/journal.pmed.1005039 (PMC13105358; doi:10.1371/journal.pmed.1005039)
Supplement: S8 Table — a: The LPC O-16:0 mQTL SNPs and their association with T2D in South Asians. b: The LPC O-16:0 mQTL SNPs and their association with T2D in Europeans. The p-value was calculated using multivariate regression. (XLSX) [file pmed.1005039.s014.xlsx]

## Sheet: South Asians
Supplementary Table 8a: The LPC O-16:0 mQTL SNPs and their association with T2D in South Asians
Predictor	SNP	Genes	Metabolite	Metabolite Beta	Metabolite SE	Metabolite P	T2D Beta	T2D SE	T2D P
1:197901610:C:T	rs542112266	DENND1B	LPC O-16:0	-0.1724	0.0266	8.864e-11	-0.0504	0.1777	0.7769
1:198778169:C:T	rs558096054	PTPRC	LPC O-16:0	-0.1757	0.029	1.426e-09	-0.2411	0.144	0.09413
3:77035421:T:C	rs145555444	ROBO2	LPC O-16:0	-0.2852	0.0241	3.437e-32	-0.3396	0.1973	0.08516
6:71149149:A:G	rs142178143	BECN1P2, LYPLA1P3,RNU6-411P	LPC O-16:0	-0.1718	0.0256	2.133e-11	-0.2563	0.1695	0.1306
6:8280653:C:T	rs7771158	LOC105374910, LOC105374911	LPC O-16:0	-0.1626	0.0239	1.038e-11	-0.036	0.0817	0.6598
8:127997847:T:C	rs75558477	PVT1	LPC O-16:0	-0.1693	0.0256	4.04e-11	-0.0524	0.0926	0.5719
10:71785048:T:C	rs397517340	CDH23	LPC O-16:0	-0.2054	0.0274	6.965e-14	-0.0657	0.1339	0.6238
11:134814245:C:A	rs188837178	LINC02714,LINC02706	LPC O-16:0	-0.1721	0.0262	4.692e-11	-0.092	0.1682	0.5844
20:16661826:A:C	rs191368038	RPLP0P1,KIF16B,RPL7AP13,SNRPB2,OTOR	LPC O-16:0	-0.2116	0.0278	2.735e-14	-0.0211	0.1609	0.8957
p-value was calculated using multivariate regression

## Sheet: Europeans
Supplementary Table 8b: The LPC O-16:0 mQTL SNPs and their association with T2D in Europeans
Predictor	SNP	Genes	Metabolite	Metabolite Beta	Metabolite SE	Metabolite P	T2D Beta	T2D SE	T2D P
6:131851573:T:C	rs182396254	ENPP1	LPC O-16:0	-0.1988	0.0267	1.036e-13	-0.0721	0.0397	0.06907
6:71149149:A:G	rs142178143	BECN1P2, LYPLA1P3,RNU6-411P	LPC O-16:0	-0.1718	0.0256	2.133e-11	-0.0597	0.0263	0.02314
6:79945133:G:A	rs184696002	ELOVL4	LPC O-16:0	-0.1732	0.0266	7.139e-11	-0.0306	0.0361	0.3975
15:78123074:A:G	rs147988517	CIB2	LPC O-16:0	-0.1863	0.0258	5.007e-13	-0.0418	0.0459	0.3621
p-value was calculated using multivariate regression
