# Supplementary material for: Identification of lipid quantitative trait loci linked with cardiometabolic disease in Asian Indians and Europeans: A genome-wide association study and Mendelian randomization
Source: PLoS Med. 2026 Apr 23;23(4):e1005039. doi: 10.1371/journal.pmed.1005039 (PMC13105358; doi:10.1371/journal.pmed.1005039)
Supplement: S9 Table — a: The LPC O-16:0 mQTL SNPs and their association with CAD in South Asians. b: The LPC O-16:0 mQTL SNPs and their association with CAD in Europeans. The p-value was calculated using multivariate regression. (XLSX) [file pmed.1005039.s015.xlsx]

## Sheet: South Asians
Supplementary Table 9a: The LPC O-16:0 mQTL SNPs and their association with CAD in South Asians
Predictor	SNP	Genes	Metabolite	Metabolite Beta	Metabolite SE	Metabolite P	CAD Beta	CAD SE	CAD P
15:37801898:G:T	rs560456424	CSNK1A1P1,CDIN1	LPC O-16:0	-0.2849	0.0259	3.55e-28	-0.121	0.1726	0.4832
8:29354566:C:T	rs368814725	DUSP4,HMGB1P23,KIF13B	LPC O-16:0	-0.2208	0.0278	1.822e-15	-0.1816	0.2023	0.3693
11:31786949:T:C	rs3026399	ELP4	LPC O-16:0	-0.2	0.0279	7.195e-13	-0.1661	0.1289	0.1974
16:86987693:C:T	rs149229313	FOXL1,FOXC2	LPC O-16:0	-0.2107	0.0311	1.205e-11	-0.1087	0.1661	0.5131
11:31499877:T:C	rs148415922	IMMP1L	LPC O-16:0	-0.1601	0.0284	1.69e-08	-0.0681	0.1145	0.5521
10:71797702:A:G	rs568929890	CDH23	LPC O-16:0	-0.1958	0.0282	4.003e-12	-0.0967	0.1062	0.3626
p-value was calculated using multivariate regression

## Sheet: Europeans
Supplementary Table 9b: The LPC O-16:0 mQTL SNPs and their association with CAD in Europeans
Predictor	SNP	Genes	Metabolite	Metabolite Beta	Metabolite SE	Metabolite P	CAD Beta	CAD SE	CAD P
16:86987693:C:T	rs149229313	FOXL1,FOXC2	LPC O-16:0	-0.2107	0.0311	1.205e-11	-0.0377941	0.0358914	0.289993
11:31499877:T:C	rs148415922	IMMP1L	LPC O-16:0	-0.1601	0.0284	1.69e-08	-0.015898	0.0550562	0.772312
20:63618495:A:G	rs546607927	GMEB2	LPC O-16:0	-0.2404	0.0296	4.97e-16	-0.591869	1.02561	0.527084
11:110793415:A:G	rs78126857	HNRNPA1P60,ARHGAP20	LPC O-16:0	-0.2045	0.0295	4.395e-12	-0.0401216	0.0529212	0.446042
3:77035421:T:C	rs145555444	ROBO2	LPC O-16:0	-0.3072	0.0251	1.502e-34	-1.44143	1.01857	0.0720653
15:78123074:A:G	rs147988517	CIB2	LPC O-16:0	-0.2098	0.0274	1.758e-14	-0.00986189	0.0614022	0.872239
6:71149149:A:G	rs142178143	BECN1P2	LPC O-16:0	-0.1876	0.0274	7.615e-12	-0.00363154	0.0385776	0.924967
8:15147746:A:G	rs11776413	SGCZ	LPC O-16:0	-0.1889	0.0279	1.374e-11	-0.0320032	0.0781737	0.681009
6:79945133:G:A	rs184696002	ELOVL4	LPC O-16:0	-0.1974	0.0293	1.695e-11	-0.033936	0.0537703	0.526164
8:127997847:T:C	rs75558477	PVT1	LPC O-16:0	-0.1716	0.0284	1.524e-09	-0.0587456	0.0361212	0.101286
6:37673353:T:C	rs112892344	MDGA1	LPC O-16:0	-0.1519	0.0282	7.15e-08	-0.0384602	0.0441714	0.381583
p-value was calculated using multivariate regression
