# Supplementary material for: Identification of lipid quantitative trait loci linked with cardiometabolic disease in Asian Indians and Europeans: A genome-wide association study and Mendelian randomization
Source: PLoS Med. 2026 Apr 23;23(4):e1005039. doi: 10.1371/journal.pmed.1005039 (PMC13105358; doi:10.1371/journal.pmed.1005039)
Supplement: S10 Table — a: Horizontal pleiotropy and Cochrane Q-statistics of the effect of LPC O-16:0 associated SNPs on T2D. b: Horizontal pleiotropy and Cochrane Q-statistics of the effect of LPC O-16:0-associated SNPs on CAD. (XLSX) [file pmed.1005039.s016.xlsx]

## Sheet: LPC O-16.0_T2D
Supplementary Table 10a: Horizontal pleiotropy and Cochrane Q-statistics of the effect of LPC O-16:0 associated SNPs on T2D
	Pleiotropy			Q-statistics
Cohort	Beta	SE	P	Q stats	P	N
South Asians	-0.09	0.26	0.74	4.49	0.92	9
Europeans	-0.09	0.12	0.49	0.62	0.89	4

## Sheet: LPC O-16.0_CAD
Supplementary Table 10b: Horizontal pleiotropy and Cochrane Q-statistics of the effect of LPC O-16:0 associated SNPs on CAD
	Pleiotropy			Q-statistics
Cohort	Beta	SE	P	Q stats	P	N
South Asians	0.008	0.33	0.98	0.36	0.99	6
European	0.02	0.12	0.89	3.73	0.98	11
