# Supplementary material for: Identification of lipid quantitative trait loci linked with cardiometabolic disease in Asian Indians and Europeans: A genome-wide association study and Mendelian randomization
Source: PLoS Med. 2026 Apr 23;23(4):e1005039. doi: 10.1371/journal.pmed.1005039 (PMC13105358; doi:10.1371/journal.pmed.1005039)
Supplement: S11 Table — The p-value was calculated using multivariate regression. (XLSX) [file pmed.1005039.s017.xlsx]

## Sheet: Sheet1
Supplementary Table 11: The PC 38:4 (C) mQTL SNPs and their association with CAD
Predictor	SNP	Genes	Metabolite	Metabolite Beta	Metabolite SE	Metabolite P	AIDHS Beta	AIDHS SE	AIDHS P	UKBBSA Beta	UKBBSA SE	UKBBSA P	UKBBEU Beta	UKBBEU SE	UKBBEU P
11:61796827:T:G	rs4246215	FEN1	PC 38:4 (C)	-0.2597	0.0308	3.717e-17	0.268	0.09	0.003	0.0119679	0.0426449	0.779078	-0.0166787	0.010007	0.0953653
11:61798436:C:T	rs174541	FADS2	PC 38:4 (C)	-0.2574	0.0307	5.13e-17	0.244	0.09	0.007	0.0116298	0.0426482	0.785178	-0.0174048	0.0100055	0.081743
11:61800281:A:C	rs174544	FADS1	PC 38:4 (C)	-0.2645	0.0324	3.185e-16	0.305	0.092	0.000957864	0.0225132	0.044451	0.612838	-0.00898861	0.0103977	0.387113
11:61802358:T:C	rs174546	FADS1	PC 38:4 (C)	-0.2735	0.0314	2.969e-18	0.293	0.091	0.001	0.0217046	0.0430364	0.614311	-0.0129538	0.0101049	0.199622
11:61803311:C:T	rs174547	FADS1	PC 38:4 (C)	-0.2715	0.0314	5.747e-18	0.295	0.092	0.001	0.020548	0.0430038	0.633036	-0.0129945	0.0101071	0.198311
11:61817672:G:A	rs174562	FADS2	PC 38:4 (C)	-0.2687	0.0314	1.202e-17	0.299	0.091	0.001	0.0194815	0.0431939	0.652206	-0.0134867	0.0101167	0.182254
11:61830500:G:A	rs1535	FADS2	PC 38:4 (C)	-0.2728	0.0317	6.742e-18	0.274	0.093	0.003	0.0150503	0.0430957	0.727064	-0.0135768	0.010089	0.178157
11:61814292:C:T	rs174560	FADS1	PC 38:4 (C)	-0.2916	0.0326	3.546e-19	0.228	0.096	0.017	0.0193314	0.0444778	0.664069	-0.0122554	0.0103581	0.236449
11:61820833:G:A	rs174564	FADS2	PC 38:4 (C)	-0.2873	0.0318	1.541e-19	0.236	0.094	0.012	0.014135	0.0431148	0.743159	-0.0163508	0.0100923	0.104978
p-value was calculated using multivariate regression
