# Supplementary material for: Identification of lipid quantitative trait loci linked with cardiometabolic disease in Asian Indians and Europeans: A genome-wide association study and Mendelian randomization
Source: PLoS Med. 2026 Apr 23;23(4):e1005039. doi: 10.1371/journal.pmed.1005039 (PMC13105358; doi:10.1371/journal.pmed.1005039)
Supplement: S12 Table — a: Association of lipid metabolites with T2D genome-wide Polygenic Risk Score (PRS) using ancestry-specific (PRS AI) and European-derived (PRS EU) variants. b: Association of lipid metabolites with CAD genome-wide Polygenic Risk Score (PRS) using ancestry-specific (PRS AI) and European-derived (PRS EU) variants. The p-value was calculated using regression. (XLSX) [file pmed.1005039.s018.xlsx]

## Sheet: T2D PRS
Supplementary Table 12a: Association of lipid metabolites with T2D genome-wide Polygenic Risk Score (PRS) using ancestry-specific (PRS AI) and European-derived (PRS EU) variants
Metabolites	PRSAI Beta	PRSAI SE	PRSAI P	PRSEU Beta	PRSEU SE	PRSEU P
CE 18:3	0.00026098	0.000128169	0.0419152	0.000667886	0.000231858	0.00402951
CE 20:4	-1.16342e-05	0.000150516	0.938399	7.35233e-05	0.000272677	0.78748
Cer d42:2 Isomer A	0.000114587	0.000141357	0.41772	0.000129699	0.000256127	0.612665
FA 18:1 (oleic acid)	0.000309691	0.000150124	0.0393052	0.000513293	0.000272041	0.0593896
FA 18:2 (linoleic acid)	0.000161489	0.000140118	0.249301	0.000552143	0.000253538	0.0295899
FA 20:3 (homo-gamma-linolenic acid)	-4.49209e-05	0.000114907	0.695907	5.5242e-05	0.000208179	0.790772
FA 20:4 (arachidonic acid)	-4.28716e-05	0.000117234	0.71465	0.0001327	0.000212369	0.532167
FA 20:5 (eicosapentaenoic acid)	7.51603e-05	0.000125706	0.55	0.000284464	0.00022764	0.211645
FA 8:0 (caprylic acid)	-3.09446e-05	0.000136917	0.821226	-0.000133086	0.000248025	0.59164
LPC 16:0	0.000524475	0.000125851	3.26802e-05	0.00132919	0.00022665	5.60492e-09
LPC 16:1	0.000279009	0.000122421	0.0228108	0.000687651	0.000221438	0.00193816
LPC 17:0	0.000184826	0.000133692	0.167043	0.000778572	0.000241479	0.00129229
LPC 20:3	0.000188986	0.000126292	0.13477	0.000719633	0.000228176	0.00164535
LPC 22:4	6.2293e-05	0.000120365	0.604863	0.0004927	0.000217685	0.0237646
LPC O-16:0	8.41946e-05	0.000109631	0.442626	0.000341435	0.000198447	0.0855541
PC 28:0	-0.000150384	0.000118094	0.203079	-0.000438424	0.00021375	0.0404414
PC 34:1	0.000307661	0.000126282	0.0149613	0.00046927	0.000228919	0.0405552
PC 36:3 Isomer B	0.000539216	0.000113981	2.46155e-06	0.00116693	0.000205793	1.72598e-08
PC 38:4 Isomer C	4.39496e-05	0.000126351	0.728014	0.000221442	0.000228838	0.33337
PC 40:5 Isomer B	0.000164097	0.000121297	0.176319	0.000429081	0.000219593	0.0509014
PC 40:6 Isomer B	0.000196438	0.00012889	0.127713	0.000452397	0.000233385	0.0527724
PC 42:5	0.000291382	0.000125234	0.0201222	0.000565019	0.000226817	0.0128499
PC O-41:11	0.000286299	0.000118185	0.015541	0.000557146	0.000214042	0.00933892
PC P-36:1 or PC O-36:2	0.000134774	0.000144175	0.350055	0.000185463	0.000261231	0.477848
SM d36:1	1.74666e-05	0.000136724	0.898364	-0.000206905	0.000247638	0.40357
SM d41:2 Isomer B	-0.000237468	0.00013255	0.0734217	-0.00045369	0.000240104	0.0590227
TG 46:4 Isomer B	-7.22465e-05	0.000138367	0.601658	-0.000190525	0.000250647	0.447303
TG 50:2	0.000575132	0.000161109	0.000369215	0.000668504	0.00029265	0.0225015
TG 50:6	7.7269e-05	0.000137501	0.574237	0.000158393	0.000249096	0.524962
TG 53:4	0.000373839	0.000130918	0.00435969	0.000663853	0.000237206	0.00520182
p-value was calculated using regression

## Sheet: CAD PRS
Supplementary Table 12b: Association of lipid metabolites with CAD genome-wide Polygenic Risk Score (PRS) using ancestry-specific (PRS AI) and European-derived (PRS EU) variants
Metabolites	PRSAI Beta	PRSAI SE	PRSAI P	PRSEU Beta	PRSEU SE	PRSEU P
CE 18:3	-0.00495294	0.000818327	1.82542e-09	-0.00524043	0.00171879	0.00233964
CE 20:4	0.00111121	0.000978617	0.256362	-0.000328803	0.00203683	0.871779
Cer d42:2 Isomer A	0.00200056	0.000917079	0.0293153	0.00430417	0.00190767	0.0242084
FA 18:1 (oleic acid)	0.00742887	0.000953282	1.26366e-14	0.0131091	0.00199518	7.04405e-11
FA 18:2 (linoleic acid)	0.00646205	0.000881152	3.7656e-13	0.0116006	0.00184207	4.03158e-10
FA 20:3 (homo-gamma-linolenic acid)	0.00622395	0.000728007	3.17682e-17	0.0103045	0.0015289	2.30608e-11
FA 20:4 (arachidonic acid)	0.00507317	0.000750221	1.98555e-11	0.00841289	0.00156998	9.78682e-08
FA 20:5 (eicosapentaenoic acid)	0.00321578	0.00081068	7.6516e-05	0.0072637	0.00168486	1.7369e-05
FA 8:0 (caprylic acid)	0.00167288	0.000889249	0.0601469	0.00392481	0.00184937	0.0339915
LPC 16:0	-0.00049242	0.000796769	0.536661	0.000382808	0.0016578	0.817415
LPC 16:1	-0.00334134	0.000789372	2.45623e-05	-0.00301837	0.00165067	0.0676757
LPC 17:0	0.0017041	0.000856669	0.0468709	0.00462273	0.00178047	0.00951986
LPC 20:3	0.000419919	0.000811551	0.604939	0.00265348	0.00168703	0.115974
LPC 22:4	0.00208578	0.000775023	0.00720286	0.00274483	0.00161485	0.0894004
LPC O-16:0	0.00423908	0.000701132	1.8983e-09	0.00739093	0.00146426	5.05973e-07
PC 28:0	-0.00345843	0.000762216	6.18156e-06	-0.00517076	0.00159132	0.00118393
PC 34:1	-0.00523197	0.000811006	1.52204e-10	-0.00840646	0.00169725	8.19227e-07
PC 36:3 Isomer B	-0.00793086	0.000703807	2.92087e-28	-0.0125363	0.00149185	1.04913e-16
PC 38:4 Isomer C	-0.00448139	0.000813866	4.34974e-08	-0.00844079	0.00169646	7.30787e-07
PC 40:5 Isomer B	-0.00489498	0.000779323	4.47119e-10	-0.00770371	0.00163099	2.55195e-06
PC 40:6 Isomer B	-0.00455875	0.000830881	4.85088e-08	-0.00706268	0.00173678	5.03599e-05
PC 42:5	-0.00384847	0.000806705	2.02765e-06	-0.0059148	0.00168442	0.000459716
PC O-41:11	-0.00232478	0.000764714	0.00240892	-0.00286922	0.0015943	0.0721252
PC P-36:1 or PC O-36:2	-0.00336218	0.000933329	0.000326327	-0.00547322	0.00194517	0.00496483
SM d36:1	0.00247625	0.000887713	0.00535049	0.00354301	0.00184949	0.0556099
SM d41:2 Isomer B	0.000175729	0.000862747	0.838628	-0.000139626	0.00179489	0.938005
TG 46:4 Isomer B	-0.00291608	0.000896099	0.00116416	-0.00338075	0.00186908	0.0706982
TG 50:2	-0.00248562	0.00103569	0.0165258	-0.00550134	0.00215407	0.0107563
TG 50:6	-0.00626298	0.000879481	1.70051e-12	-0.0116879	0.0018361	2.62631e-10
TG 53:4	-0.0045192	0.000839193	8.47092e-08	-0.00905033	0.00174718	2.5415e-07
p-value was calculated using regression
