# Supplementary material for: Identification of lipid quantitative trait loci linked with cardiometabolic disease in Asian Indians and Europeans: A genome-wide association study and Mendelian randomization
Source: PLoS Med. 2026 Apr 23;23(4):e1005039. doi: 10.1371/journal.pmed.1005039 (PMC13105358; doi:10.1371/journal.pmed.1005039)
Supplement: S13 Table — a: The association of genome-wide metabolite PRS with lipid metabolites. b: The association of genome-wide metabolite PRS with T2D and CAD. The p-value was calculated using regression. (XLSX) [file pmed.1005039.s019.xlsx]

## Sheet: metabolite PRS with lipid
Supplementary Table 13a: The association of genome-wide metabolite PRS with lipid metabolites
Metabolite PRS	Beta	SE	P
LPC O-16:0 (2577 SNPs)	0.5062	0.0026	2.72e-80
PC 38:4 (C) (2538 SNPs)	0.6999	0.002	1.84e-265
p-value was calculated using regression.

## Sheet: metabolite PRS with T2D and CAD
Supplementary Table 13b: The association of genome-wide metabolite PRS with T2D and CAD
	T2D				CAD
Metabolite PRS	OR	LCI	UCI	P	OR	LCI	UCI	P
LPC O-16:0 (2577 SNPs)	0.984816	0.581644	1.38799	0.9407	1.03066	0.481273	1.58005	0.9142
LPC O-16:0 (44 SNPs)	1.05601	1.01838	1.09364	0.004425	0.948854	0.89319	1.00452	0.06412
PC 38:4 (C) (2538 SNPs)	0.969185	0.518777	1.41959	0.8917	0.998102	0.38815	1.60805	0.995
p-value was calculated using regression.
