# Supplementary material for: Identification of lipid quantitative trait loci linked with cardiometabolic disease in Asian Indians and Europeans: A genome-wide association study and Mendelian randomization
Source: PLoS Med. 2026 Apr 23;23(4):e1005039. doi: 10.1371/journal.pmed.1005039 (PMC13105358; doi:10.1371/journal.pmed.1005039)
Supplement: S14 Table — (XLSX) [file pmed.1005039.s020.xlsx]

## Sheet: Sheet1
Supplementary Table 14: Chromatin interaction mapping analysis on chromosome 1 showing chromatin interactions with the PTPRC region and their association with CAD and CAD-related disease traits
Genes	Interaction	CAD associated diseases and traits (GWAS catalog)
KIF14	Chromatin	Yes
ZNF281	Chromatin	Yes
NR5A2	Chromatin	Yes
ATP6V1G3	Chromatin	Yes
NEK7	Chromatin	Yes
C1orf53	Chromatin	Yes
DENND1B	Chromatin	Yes
CRB1	Chromatin	Yes
ZBTB41	Chromatin	Yes
F13B	Chromatin	Yes
KCNT2	Chromatin	Yes
