# Supplementary material for: Identification of lipid quantitative trait loci linked with cardiometabolic disease in Asian Indians and Europeans: A genome-wide association study and Mendelian randomization
Source: PLoS Med. 2026 Apr 23;23(4):e1005039. doi: 10.1371/journal.pmed.1005039 (PMC13105358; doi:10.1371/journal.pmed.1005039)
Supplement: S15 Table — (XLSX) [file pmed.1005039.s021.xlsx]

## Sheet: Sheet1
Supplementary Table 15: Chromatin interaction mapping analysis of chromosome 11 showing chromatin and eQTL interactions with FADS region and their association with CAD-related traits
Genes	Interaction	CAD associated diseases and traits (GWAS catalog)
PDHX	eQTL / chromatin	Yes
APIP	eQTL / chromatin	Yes
EHF	Chromatin	Yes
USP2	Chromatin	Yes
CBL	Chromatin	Yes
CXCR5	eQTL / chromatin	Yes
DDX6	Chromatin	Yes
SLC37A4	Chromatin	Yes
UBE4A	Chromatin	Yes
PHLDB1	Chromatin	Yes
GRAMD1B	eQTL / chromatin	Yes
DAGLA	Chromatin	Yes
LRRC10B	Chromatin	Yes
