# Supplementary material for: Identification of lipid quantitative trait loci linked with cardiometabolic disease in Asian Indians and Europeans: A genome-wide association study and Mendelian randomization
Source: PLoS Med. 2026 Apr 23;23(4):e1005039. doi: 10.1371/journal.pmed.1005039 (PMC13105358; doi:10.1371/journal.pmed.1005039)
Supplement: S16 Table — The p-value was calculated using regression. (XLSX) [file pmed.1005039.s022.xlsx]

## Sheet: Sheet1
Supplementary Table 16: Heritability estimates of top metabolites using gene-wide significant variants
Metabolites	Variance	SE	P
CE 18:3	1e-06	0.001307	0.5
CE 20:4	0.413722	0.051639	0
Cer d42:2 Isomer A	0.129273	0.030402	0
FA 18:1 (oleic acid)	0.173553	0.055202	0
FA 18:2 (linoleic acid)	0.138181	0.046932	0
FA 20:3 (homo-gamma-linolenic acid)	0.161662	0.071531	6.5798e-09
FA 20:4 (arachidonic acid)	0.186234	0.064087	4.2121e-12
FA 20:5 (eicosapentaenoic acid)	0.163892	0.103056	4.3113e-11
FA 8:0 (caprylic acid)	0.147886	0.034232	0
FA 18:0;(2OH)	0.77666	0.050305	0
LPC 16:0	0.262056	0.06651	0
LPC 16:1	0.475846	0.078088	0
LPC 17:0	0.019493	0.011928	0.016636
LPC 20:3	0.241617	0.038651	0
LPC 22:4	0.146368	0.035057	0
LPC O-16:0	0.161216	0.031932	0
PC 28:0	0.069022	0.025766	1.9817e-14
PC 34:1	0.175532	0.034193	0
PC 36:3 Isomer B	0.277706	0.038954	0
PC 38:4 (C)	0.132933	0.033891	0
PC 40:5 Isomer B	0.112192	0.038642	0
PC 40:6 Isomer B	0.326575	0.053055	0
PC 42:5	0.191003	0.036466	0
PC O-41:11	0.499291	0.039953	0
PC P-36:1 or PC O-36:2	0.290599	0.03775	0
SM d36:1	0.145697	0.035535	0
SM d41:2 Isomer B	0.285026	0.101522	6.8501e-14
TG 46:4 Isomer B	0.501967	0.034602	0
TG 50:2	0.033777	0.033895	1.2986e-05
TG 50:6	0.394148	0.042985	0
TG 53:4	0.277055	0.072591	0
p-value was calculated using regression.
