# Supplementary material for: Identification of lipid quantitative trait loci linked with cardiometabolic disease in Asian Indians and Europeans: A genome-wide association study and Mendelian randomization
Source: PLoS Med. 2026 Apr 23;23(4):e1005039. doi: 10.1371/journal.pmed.1005039 (PMC13105358; doi:10.1371/journal.pmed.1005039)
Supplement: S17 Table — a: Fine mapping (PIP and z-scores) of mQTLs associated with LPC O-16:0 in AIDHS cohort. b: Fine mapping (PIP and z-scores) of mQTLs associated with PC 38:4 (C) in AIDHS cohort. The p-value was calculated using multivariate regression. (XLSX) [file pmed.1005039.s023.xlsx]

## Sheet: LPCO16.0
Supplementary Table 17a: Fine mapping (PIP and z-scores) of mQTLs associated with LPC O-16:0 in AIDHS cohort
Predictor	SNP	Genes	LPC O-16:0 BETA	LPC O-16:0 SE	LPC O-16:0 P	LPC O-16:0 PIP	LPC O-16:0 z_scores
1:65611907:G:T	rs6690625	LEPR	-0.0263	0.0362	0.4667	4.72132e-06	-0.726519
1:65611941:A:G	rs6678033	LEPR	-0.0041	0.0322	0.8981	3.77394e-06	-0.127329
1:65612122:G:A	rs17127776	LEPR	0.0272	0.0422	0.5198	4.56883e-06	0.64455
1:65612171:G:A	rs540305535	LEPR	-1.0131	0.1748	6.822e-09	0.000115612	-5.79577
1:65612547:G:A	rs113146729	LEPR	0.06	0.1298	0.644	3.91724e-06	0.46225
1:65613059:C:T	rs1657276713	LEPR	-0.0411	0.044	0.35	4.44521e-06	-0.934091
1:197204225:A:C	rs553417279	CRB1	-0.0523863	0.128518	0.68359	0.0215736	-0.403101
1:197215805:T:C	rs77302734	CRB1	-0.0594595	0.109665	0.587736	0.0232062	-0.536364
1:197218557:G:A	rs539828475	CRB1	0.16719	0.133452	0.210396	0.999465	1.25564
1:197250015:G:T	rs538908626	CRB1	-0.0102641	0.113097	0.927695	0.0210974	-0.0884956
1:197278384:G:A	rs78861777	CRB1	0.152066	0.137607	0.269235	0.0284921	1.10145
1:197281652:T:C	rs150295955	CRB1	-0.227747	0.114478	0.0467642	0.0253873	-2
1:197284950:A:G	rs148573533	CRB1	-0.196236	0.128605	0.127168	0.0325063	-1.51938
1:197293054:T:C	rs79505108	CRB1	0.0565389	0.0299066	0.0588068	0.0336377	1.9
1:197294508:G:A	rs372218724	CRB1	0.0171312	0.156963	0.913099	0.0208392	0.10828
1:197302111:A:G	rs185310755	CRB1	-0.0550638	0.107636	0.608996	0.023774	-0.509259
1:197313209:T:C	rs189592251	CRB1	0.0656792	0.13475	0.626008	0.0231567	0.488889
1:197316488:G:T	rs182200715	CRB1	-0.14053	0.174332	0.42026	0.0248852	-0.810345
1:197322240:T:G	rs542452416	CRB1	0.170767	0.156757	0.276095	0.0247395	1.08917
1:197335802:A:C	rs145134468	CRB1	-0.0393045	0.05956	0.509371	0.0214566	-0.65
1:197337117:C:T	rs115987516	CRB1	0.189891	0.0852057	0.0259301	0.038776	2.23529
1:197337147:T:G	rs113303072	CRB1	0.243584	0.0811376	0.00270832	0.0936773	3.01235
1:197344851:G:A	rs535862962	CRB1	-0.2066	0.0277	8.839e-14	0.509596	-7.39286
1:197414667:C:T	rs529331249	CRB1	-0.179862	0.149185	0.228076	0.043592	-1.20805
1:197451824:T:C	rs371632420	CRB1	0.01756	0.170019	0.917747	0.0208387	0.105882
1:197479587:G:A	rs557474277	CRB1	0.0259455	0.143419	0.856456	0.0209208	0.181818
1:197513931:C:T	rs560906676	DENND1B	-0.14446	0.119135	0.225411	0.0252707	-1.21008
1:197554071:A:G	rs553095017	DENND1B	-0.2066	0.0277	8.839e-14	0.511448	-7.39286
1:197595865:A:C	rs149681097	DENND1B	0.102717	0.0770535	0.182638	0.0270561	1.33766
1:197603891:C:T	rs115942017	DENND1B	0.00552708	0.0675076	0.934754	0.0208431	0.0882353
1:197609611:C:T	rs137857838	DENND1B	-0.0423374	0.0873417	0.627909	0.0236453	-0.482759
1:197638819:T:C	rs564847785	DENND1B	0.32861	0.11711	0.00505595	0.0913494	2.81197
1:197677414:T:C	rs12751508	DENND1B	0.103834	0.0518703	0.0454164	0.0482706	2
1:197706748:G:T	rs112741086	DENND1B	-0.0968958	0.13474	0.472127	0.0243893	-0.718519
1:197721017:T:C	rs544318195	DENND1B	-0.0516058	0.114584	0.652481	0.0234755	-0.452174
1:197731608:T:C	rs551229189	DENND1B	-0.0851162	0.14189	0.548647	0.0224973	-0.598592
1:197738086:C:T	rs143079380	DENND1B	-0.237821	0.156861	0.129616	0.0337111	-1.51592
1:197764301:A:G	rs565292087	DENND1B	-0.345526	0.137548	0.0120674	0.0685626	-2.50725
1:197785611:G:A	rs9427672	FAM204BP,RPL24P5,EEF1A1P32,DENND1B	0.0760134	0.0319144	0.0173049	0.0477694	2.375
1:197788334:T:G	rs576133201	FAM204BP,RPL24P5,EEF1A1P32,DENND1B	-0.000326399	0.1611	0.998384	0.0208548	0
1:197789533:C:T	rs111462335	FAM204BP,RPL24P5,EEF1A1P32,DENND1B	0.0597262	0.0930107	0.520841	0.0217828	0.645161
1:197794489:C:T	rs144036363	FAM204BP,RPL24P5,DENND1B	0.0131855	0.090882	0.884656	0.0211258	0.142857
1:197800760:A:G	rs55792017	FAM204BP,RPL24P5,DENND1B	-0.0256971	0.091268	0.778308	0.0209163	-0.285714
1:197803003:A:G	rs61830573	FAM204BP,RPL24P5,DENND1B	0.096318	0.0769252	0.210654	0.0260735	1.24675
1:197803541:G:A	rs142404237	FAM204BP,RPL24P5,DENND1B	-0.0338292	0.0281836	0.230133	0.0376834	-1.21429
1:197813202:G:A	rs116332466	FAM204BP,RPL24P5,DENND1B	-0.122805	0.0734419	0.0946255	0.0399998	-1.68493
1:197813685:T:C	rs543550977	FAM204BP,RPL24P5,DENND1B	2.11767e-05	0.129961	0.99987	0.0209599	0
1:197822227:T:C	rs529950621	FAM204BP,RPL24P5,DENND1B	0.169725	0.120116	0.157781	0.0288016	1.41667
1:197824868:A:G	rs75622950	FAM204BP,RPL24P5,DENND1B	-0.0401118	0.0671167	0.550134	0.0210912	-0.597015
1:197831764:A:G	rs574215405	FAM204BP,RPL24P5,DENND1B	-0.138659	0.101736	0.173028	0.026393	-1.36275
1:197837193:G:A	rs138060139	FAM204BP,DENND1B	-0.0706896	0.102152	0.488999	0.0240844	-0.696078
1:197845493:T:C	rs34478776	FAM204BP,DENND1B	0.179245	0.174995	0.3058	0.0272739	1.02286
1:197845555:T:C	rs10922300	FAM204BP,DENND1B	-0.0142494	0.0532501	0.789035	0.0209263	-0.264151
1:197846306:T:C	rs540688578	FAM204BP,DENND1B	0.0550538	0.15881	0.728874	0.0208447	0.345912
1:197854309:G:A	rs189254449	DENND1B	-0.0755019	0.13804	0.584459	0.0239705	-0.550725
1:197856205:C:T	rs12741874	DENND1B	0.00301495	0.0369855	0.935037	0.0211028	0.0810811
1:197858314:C:A	rs35207123	DENND1B	-0.00306177	0.0308245	0.920885	0.0210242	-0.0967742
1:197863220:A:C	rs182284795	DENND1B	-0.0237736	0.121279	0.844608	0.021384	-0.198347
1:197863246:A:G	rs149184034	DENND1B	-0.0019335	0.113911	0.986459	0.0213474	-0.0175439
1:197865846:T:C	rs543418184	DENND1B	0.0775235	0.14197	0.585079	0.0214594	0.549296
1:197868437:C:T	rs72744965	DENND1B	-0.0174555	0.0321562	0.587292	0.0295986	-0.53125
1:197874230:T:C	rs375029326	DENND1B	-0.156152	0.16114	0.332619	0.0263794	-0.968944
1:197879540:T:C	rs575909104	DENND1B	-0.0190744	0.157017	0.903321	0.0209177	-0.121019
1:197881665:C:T	rs12027594	DENND1B	0.0113594	0.0325629	0.727236	0.0208821	0.333333
1:197888054:T:G	rs72744971	C1orf53,LHX9	0.0432111	0.0636359	0.497179	0.0222797	0.671875
1:197897227:T:C	rs12138550	C1orf53,LHX9	0.0326797	0.0271264	0.228429	0.0242842	1.22222
1:197898532:G:T	rs10922326	C1orf53,LHX9	0.00575478	0.0463813	0.901266	0.0208543	0.130435
1:197900750:T:C	rs117023883	C1orf53,LHX9	0.126109	0.0756713	0.095736	0.0301701	1.65789
1:197901487:T:C	rs371428686	C1orf53,LHX9	-0.108505	0.138846	0.434598	0.0214764	-0.784173
1:197901610:C:T	rs1323823655	C1orf53,LHX9	-0.1849	0.028	3.758e-11	0.0210162	-6.60714
1:197905833:G:A	rs200185591	C1orf53	-0.157746	0.125862	0.210209	0.030783	-1.25397
1:197909571:A:G	rs12087257	C1orf53	-0.00473372	0.0324832	0.884148	0.0222816	-0.15625
1:197913375:T:G	rs113188883	LHX9	0.105816	0.105474	0.315847	0.0242203	1.00952
1:197913560:T:C	rs1109965	LHX9	-0.0284084	0.0263248	0.280627	0.0362612	-1.07692
1:197914668:T:C	rs1392098	LHX9	-0.0351081	0.150791	0.815916	0.0216141	-0.231788
1:197916308:C:T	rs533230734	LHX9	0.00717029	0.126376	0.954759	0.0215255	0.0555556
1:197923070:T:C	rs150384123	LHX9	-0.0184197	0.0781936	0.813789	0.0214675	-0.230769
1:197925287:G:A	rs549250899	LHX9	0.00748691	0.114385	0.947818	0.0264065	0.0614035
1:197928095:A:G	rs41330044	LHX9	0.167693	0.161179	0.298252	0.0230413	1.04348
1:197939319:C:T	rs1265377469	LHX9	-0.021396	0.0858368	0.803178	0.0211207	-0.244186
1:197944742:T:C	rs190224503	LHX9,C1orf53	-0.041741	0.124304	0.737052	0.0211335	-0.33871
1:197947105:T:C	rs144572354	LHX9,C1orf53	0.34574	0.146976	0.0187339	0.0586733	2.35374
1:197953177:C:T	rs182680195	LHX9,C1orf53	-0.173011	0.16364	0.290493	0.0279821	-1.05488
1:197955640:A:G	rs17583875	LHX9,C1orf53	0.0320723	0.0944015	0.734079	0.0214787	0.340426
1:197958792:G:A	rs73067246	LHX9,C1orf53	0.0369887	0.0525684	0.48173	0.0234744	0.698113
1:197960367:G:A	rs549890	LHX9,C1orf53	-0.0632168	0.0272212	0.0202967	0.0347306	-2.33333
1:197963844:G:T	rs72745000	LHX9,C1orf53	0.140475	0.0740733	0.0580198	0.0368699	1.89189
1:197968272:A:C	rs3894699	LHX9,C1orf53	0.0520219	0.039756	0.190817	0.0258931	1.3
1:197968544:A:G	rs413713	LHX9,C1orf53	0.0286632	0.0263691	0.277143	0.022513	1.11538
1:197969081:C:T	rs532047431	LHX9,C1orf53	0.055667	0.140626	0.692249	0.0211039	0.397163
1:197969200:T:C	rs1233789	LHX9,C1orf53	0.0314241	0.0264775	0.235414	0.025422	1.19231
1:197969241:C:T	rs12743596	LHX9,C1orf53	0.0359479	0.0459209	0.433807	0.0274033	0.782609
1:197969676:T:C	rs4529735	LHX9,C1orf53	0.056615	0.0553357	0.306353	0.0231047	1.03636
1:197970665:C:T	rs543742091	LHX9,C1orf53	0.0920533	0.11379	0.418607	0.0226596	0.807018
1:197971652:C:A	rs511728	LHX9,C1orf53	-0.0227305	0.0288136	0.430257	0.0234838	-0.793103
1:197971952:A:C	rs77577695	LHX9,C1orf53	0.0127027	0.0596734	0.831446	0.0208422	0.216667
1:197972967:T:C	rs12024814	LHX9,C1orf53	0.0191586	0.0279363	0.492906	0.0223923	0.678571
1:197972988:A:G	rs551063	LHX9,C1orf53	0.00605573	0.0291935	0.835688	0.021933	0.206897
1:197973355:T:G	rs2497866	LHX9,C1orf53	-0.0232145	0.0271253	0.392178	0.0228028	-0.851852
1:197975824:T:C	rs527336730	LHX9,C1orf53	0.163946	0.123993	0.18622	0.053208	1.32258
1:197979952:C:A	rs435062	LHX9,C1orf53	0.0345523	0.027945	0.216414	0.03172	1.25
1:197987846:T:C	rs74475701	LHX9,C1orf53	-0.0331743	0.0809653	0.682036	0.0275463	-0.407407
1:197992464:C:A	rs61829157	LHX9,C1orf53	0.0505422	0.0884228	0.567648	0.0217587	0.579545
1:197992799:T:C	rs35351085	LHX9,C1orf53	0.0355766	0.119548	0.766039	0.0208935	0.3
1:197995525:T:C	rs10754240	LHX9,C1orf53	0.02907	0.0266159	0.27485	0.0321784	1.07407
1:198000904:G:A	rs12116468	LHX9,C1orf53	0.0201905	0.0319517	0.527507	0.0250258	0.625
1:198001148:C:T	rs1120686	LHX9,C1orf53	-0.0433407	0.0275503	0.115815	0.0389622	-1.53571
1:198001624:T:C	rs58971081	LHX9,C1orf53	0.0506017	0.0384335	0.188095	0.0282903	1.34211
1:198002090:T:C	rs10801638	LHX9,C1orf53	0.0325324	0.030709	0.289533	0.0257838	1.06452
1:198002150:G:T	rs10801639	LHX9,C1orf53	0.0321634	0.0268033	0.230263	0.0304684	1.18519
1:198003182:G:T	rs2181288	LHX9,C1orf53	-0.025158	0.0288289	0.382931	0.0325518	-0.862069
1:198005163:T:C	rs112505169	LHX9,C1orf53	-0.0102032	0.0718612	0.887104	0.0221736	-0.138889
1:198006604:C:A	rs12146118	LHX9,C1orf53	-0.0804502	0.0727845	0.269129	0.0244571	-1.09589
1:198007223:T:C	rs4915258	LHX9,C1orf53	0.161909	0.0730097	0.0266717	0.0584866	2.21918
1:198012151:C:T	rs1661522120	LHX9,C1orf53	-0.0163304	0.122858	0.894267	0.0209708	-0.130081
1:198013050:A:G	rs12404826	LHX9	0.00473293	0.0285642	0.868411	0.0234854	0.172414
1:198017995:A:G	rs2359376	LHX9	-0.00371593	0.036268	0.918402	0.0209005	-0.111111
1:198020987:A:G	rs1661636930	LHX9	0.0516899	0.0384339	0.178781	0.0269922	1.36842
1:198022884:C:T	rs188839965	LHX9	0.112496	0.109426	0.304029	0.0316207	1.02752
1:198029033:A:C	rs6685420	LHX9	-0.000894907	0.0393195	0.981844	0.0208532	-0.025641
1:198033703:T:C	rs72747173	LHX9	0.0509501	0.0429451	0.235579	0.0290027	1.18605
1:198034321:C:T	rs2884692	LHX9	-0.0321813	0.0268063	0.230057	0.0259308	-1.18519
1:198035693:A:G	rs1232954624	LHX9	0.0442579	0.0890548	0.619252	0.0260202	0.494382
1:198037821:G:A	rs531397119	LHX9	0.0209299	0.142165	0.882968	0.02116	0.147887
1:198038554:T:C	rs4335401	LHX9	0.0737514	0.0444945	0.0975387	0.0294771	1.68182
1:198044608:G:A	rs1662097725	LHX9	0.0796893	0.0734156	0.277827	0.0306985	1.09589
1:198055478:T:C	rs4915264	LHX9	0.0410915	0.0285433	0.150103	0.0285799	1.41379
1:198055929:T:C	rs116468878	LHX9	0.0427694	0.0611512	0.484366	0.0208689	0.704918
1:198058636:C:A	rs7547772	NEK7	-0.00765844	0.0276668	0.78195	0.0215026	-0.285714
1:198060430:G:A	rs1570370	NEK7	-0.0439136	0.0401561	0.27425	0.0220127	-1.1
1:198060527:T:C	rs74230223	NEK7	-0.0188555	0.0625507	0.763102	0.0216486	-0.301587
1:198065439:T:C	rs1233839	NEK7	0.0156458	0.0283598	0.581213	0.0216044	0.571429
1:198072821:C:T	rs367908384	NEK7	0.0133129	0.0811003	0.869624	0.0208469	0.160494
1:198079803:A:G	rs114402580	NEK7	0.206962	0.133295	0.120633	0.0309661	1.55639
1:198082031:G:A	rs7529161	NEK7	-0.0368912	0.0451987	0.414465	0.0223155	-0.822222
1:198086118:C:A	rs1662772639	NEK7	0.0752773	0.0647796	0.245328	0.0267701	1.15385
1:198086816:A:G	rs147867921	NEK7	-0.152171	0.105635	0.149843	0.0330969	-1.43396
1:198090898:A:G	rs1233815	NEK7	0.00646575	0.0264845	0.807148	0.0211009	0.230769
1:198094601:T:C	rs10922363	NEK7	0.153605	0.0823247	0.062183	0.0466109	1.87805
1:198099134:C:T	rs181348743	NEK7,PRR13P1	-0.0553179	0.168611	0.74288	0.0217093	-0.325444
1:198105707:C:A	rs115503306	NEK7,PRR13P1	0.00220209	0.0508704	0.965475	0.0218914	0.0392157
1:198115679:G:A	rs66888668	NEK7,PRR13P1	0.012791	0.0307704	0.677672	0.0208516	0.419355
1:198115903:C:T	rs4288631	NEK7,PRR13P1	0.0103516	0.0314159	0.741805	0.0223793	0.322581
1:198117201:C:T	rs563592178	NEK7,PRR13P1	-0.127007	0.177249	0.473722	0.0287429	-0.717514
1:198122088:T:C	rs562189858	NEK7,PRR13P1	-0.0737521	0.113132	0.514518	0.0253609	-0.654867
1:198126670:C:T	rs12141632	NEK7,PRR13P1	-0.00217157	0.0278806	0.937923	0.0213655	-0.0714286
1:198126855:T:C	rs72749447	NEK7,PRR13P1	0.0192551	0.0680583	0.777262	0.0218137	0.279412
1:198127325:T:C	rs112773833	NEK7,PRR13P1	0.0507011	0.0454253	0.264472	0.0315736	1.13333
1:198128048:G:A	rs16842420	NEK7,PRR13P1	-0.0106271	0.047607	0.823378	0.0209239	-0.229167
1:198173627:C:T	rs569112736	NEK7	0.190859	0.151206	0.206981	0.0270079	1.2649
1:198185930:A:G	rs151232133	NEK7	-0.0216128	0.105265	0.837341	0.020934	-0.209524
1:198195511:T:C	rs59322296	NEK7	-0.0135885	0.0282558	0.630622	0.0211902	-0.5
1:198201552:A:G	rs183025603	NEK7	0.0527522	0.097774	0.589569	0.0211828	0.540816
1:198217635:A:G	rs116463858	NEK7	0.102209	0.132277	0.43978	0.0232595	0.772727
1:198227935:C:T	rs556950002	NEK7	0.00878204	0.140954	0.950325	0.0208838	0.0638298
1:198235174:C:T	rs75138679	NEK7	-0.00846602	0.0509002	0.867914	0.0209507	-0.156863
1:198247307:C:T	rs74824311	NEK7	0.0366891	0.0661332	0.579099	0.0236223	0.560606
1:198248455:G:A	rs146974933	NEK7	-0.126315	0.161704	0.434791	0.0226244	-0.777778
1:198323675:C:T	rs115050227	NEK7	-0.222884	0.124435	0.073389	0.0768561	-1.79839
1:198327339:G:T	rs367743705	NEK7	0.0564183	0.0891282	0.526792	0.021616	0.629213
1:198328140:G:A	rs74136813	NEK7	0.107302	0.133464	0.421488	0.0230562	0.804511
1:198350250:C:T	rs144764821	NEK7	0.0691983	0.0905384	0.444764	0.0217984	0.758242
1:198366746:T:C	rs569575687	NEK7	0.03789	0.138018	0.783702	0.0209302	0.275362
1:198367984:T:C	rs76301317	NEK7	0.041309	0.0841175	0.623409	0.0220819	0.488095
1:198374298:A:C	rs547271639	NEK7	-0.0108496	0.0934306	0.907563	0.020918	-0.11828
1:198379604:G:A	rs536730061	NEK7	-0.0271462	0.122773	0.825027	0.0228305	-0.219512
1:198394539:G:A	rs4915145	NEK7	0.0221848	0.0479254	0.643476	0.0253803	0.458333
1:198399014:T:C	rs78413302	NEK7	0.0917559	0.0798022	0.250342	0.022994	1.15
1:198416969:G:A	rs4265458	NEK7	0.0110436	0.0341858	0.746687	0.0242148	0.323529
1:198417687:A:G	rs12068515	NEK7	-0.0241998	0.0270699	0.371424	0.0215121	-0.888889
1:198428815:C:A	rs146911562	LOC105371677,ATP6V1G3	-0.0277641	0.123955	0.822787	0.0208556	-0.225806
1:198449688:A:G	rs74134710	LOC105371677,ATP6V1G3	0.147412	0.112473	0.190102	0.0277484	1.3125
1:198460004:A:G	rs10922425	LOC105371677	-0.00166378	0.0508979	0.973926	0.0216672	-0.0392157
1:198464476:G:A	rs12732681	LOC105371677	0.0117545	0.0323607	0.716462	0.0208629	0.375
1:198465108:A:G	rs535657936	LOC105371677	0.113664	0.123187	0.356259	0.0458131	0.926829
1:198469811:T:C	rs10922428	LOC105371677	-0.00821724	0.0269798	0.76072	0.0220185	-0.296296
1:198476898:C:A	rs10922429	LOC105371677	0.0153104	0.0274326	0.576822	0.0217078	0.555556
1:198477666:T:C	rs6689993	LOC105371677	-0.00282323	0.0682286	0.966997	0.021008	-0.0441176
1:198478534:A:G	rs75166286	LOC105371677	-0.00703764	0.0957695	0.941426	0.0211759	-0.0729167
1:198480113:C:T	rs76947843	LOC105371677	0.0449776	0.0365127	0.21813	0.0274251	1.21622
1:198482006:G:A	rs12025652	LOC105371677	0.000819761	0.0428293	0.984731	0.0208387	0.0232558
1:198482474:G:A	rs12025791	LOC105371677	-0.0932791	0.124656	0.454356	0.0220529	-0.744
1:198507292:A:C	rs182946386	LOC105371677	0.0752461	0.111706	0.500624	0.0230408	0.669643
1:198507388:G:A	rs141603375	LOC105371677	-0.00660522	0.139065	0.962121	0.0215647	-0.0503597
1:198509742:G:T	rs556367276	LOC105371677	-0.155312	0.11753	0.186468	0.0335073	-1.31356
1:198509865:A:G	rs577813896	LOC105371677	0.190392	0.132102	0.149641	0.0299627	1.43939
1:198513296:A:G	rs77641002	LOC105371677	0.0586005	0.0412414	0.155469	0.0259898	1.43902
1:198531836:A:C	rs572667812	ATP6V1G3	-0.0763665	0.143715	0.595208	0.0226811	-0.527778
1:198537160:T:C	rs1660147822	ATP6V1G3	-0.00112857	0.0802364	0.988779	0.0218111	-0.0125
1:198543575:A:C	rs75458163	ATP6V1G3	0.273327	0.0973423	0.00502629	0.081808	2.81443
1:198546852:C:T	rs549718413	ATP6V1G3	-0.0158945	0.161427	0.921573	0.0208395	-0.0993789
1:198551014:C:T	rs368552245	ATP6V1G3	0.090575	0.127354	0.477024	0.0237441	0.716535
1:198551790:G:A	rs116437155	ATP6V1G3	-0.0501561	0.0950192	0.59765	0.023345	-0.526316
1:198552648:T:C	rs76693055	ATP6V1G3	0.00962313	0.0910926	0.915876	0.0233118	0.10989
1:198555134:T:G	rs146620586	ATP6V1G3	-0.0087788	0.121103	0.942218	0.0209418	-0.0743802
1:198560189:T:G	rs16843327	ATP6V1G3	0.0226837	0.0536067	0.672222	0.0284526	0.425926
1:198565245:C:T	rs138704248	ATP6V1G3	-0.230737	0.0977802	0.0183652	0.0423869	-2.35714
1:198568287:C:T	rs72736028	ATP6V1G3	0.0048051	0.058943	0.935034	0.0231071	0.0847458
1:198568526:A:C	rs1660870399	ATP6V1G3	0.00644528	0.0521688	0.901685	0.0211184	0.115385
1:198568598:A:G	rs12083019	ATP6V1G3	0.154709	0.0675617	0.0221128	0.050612	2.27941
1:198570898:C:T	rs4915303	ATP6V1G3	0.0142671	0.0282046	0.613013	0.0292872	0.5
1:198571288:A:G	rs1660923236	ATP6V1G3	0.0301212	0.0345008	0.382717	0.0288967	0.857143
1:198572522:C:T	rs2359851	ATP6V1G3	-0.0162358	0.0266177	0.541944	0.0208596	-0.592593
1:198580544:A:G	rs114095642	ATP6V1G3	-0.125627	0.135136	0.352654	0.0220498	-0.933333
1:198581968:A:G	rs190403956	ATP6V1G3	-0.0766091	0.150863	0.611636	0.0251949	-0.509934
1:198582956:G:A	rs78190673	ATP6V1G3	0.0144778	0.0569438	0.799326	0.0209508	0.245614
1:198591626:A:G	rs141472572	ATP6V1G3	0.119677	0.0824279	0.14666	0.0259593	1.46341
1:198591970:C:A	rs2359854	ATP6V1G3	-0.0180588	0.0274142	0.510126	0.028679	-0.666667
1:198595688:G:A	rs369117970	ATP6V1G3	-0.0921029	0.158915	0.562256	0.0230791	-0.578616
1:198599668:G:A	rs78232400	ATP6V1G3	-0.386473	0.149077	0.00958641	0.0848013	-2.5906
1:198617999:A:G	rs10754250	ATP6V1G3	0.0308634	0.0297026	0.29887	0.0410494	1.03333
1:198620446:T:C	rs1326266	ATP6V1G3	-0.0368126	0.0295037	0.21225	0.0320558	-1.23333
1:198625465:T:C	rs6683774	ATP6V1G3	-0.0041548	0.0395046	0.916247	0.0208384	-0.1
1:198625912:C:T	rs16843518	ATP6V1G3	-0.0795169	0.0664183	0.231339	0.021505	-1.21212
1:198634983:T:C	rs189289828	ATP6V1G3	0.0646135	0.0774176	0.404019	0.0312663	0.844156
1:198640778:T:C	rs1662533894	PTPRC	-0.0158685	0.0460481	0.730419	0.0230761	-0.347826
1:198649723:G:A	rs114599105	PTPRC	-0.26683	0.127196	0.0360268	0.062381	-2.10236
1:198656033:C:T	rs3767736	PTPRC	0.029212	0.0308171	0.343267	0.0232997	0.935484
1:198663907:T:C	rs191608231	PTPRC	-0.295575	0.136294	0.0302048	0.0558082	-2.17647
1:198665158:T:C	rs553378363	PTPRC	-0.104581	0.114779	0.362306	0.0211753	-0.913043
1:198666127:G:A	rs12047480	PTPRC	0.0178698	0.0273452	0.513502	0.020904	0.666667
1:198667467:C:T	rs79641904	PTPRC	-0.0246582	0.0737417	0.738117	0.0210894	-0.337838
1:198670003:T:C	rs79273924	PTPRC	0.0212442	0.0981257	0.828616	0.0211227	0.214286
1:198671038:G:A	rs66469062	PTPRC	-0.00513618	0.0303866	0.865789	0.0225077	-0.166667
1:198671358:T:C	rs72738033	PTPRC	-0.0781587	0.0930743	0.401133	0.0228389	-0.83871
1:198690626:T:C	rs193135952	PTPRC	0.0958796	0.0783386	0.221103	0.0243292	1.23077
1:198692286:A:G	rs201311724	PTPRC	0.0593312	0.0904409	0.511872	0.0237514	0.655556
1:198694217:A:G	rs78958674	PTPRC	-0.170572	0.0792778	0.0315284	0.0615878	-2.16456
1:198694532:A:G	rs10494783	PTPRC	0.00726771	0.0466408	0.876185	0.0208522	0.148936
1:198694973:A:G	rs3767747	PTPRC	-0.024722	0.031675	0.435179	0.0319461	-0.78125
1:198701426:C:T	rs17623914	PTPRC	0.00643728	0.0472121	0.891557	0.0209786	0.12766
1:198701519:C:T	rs78200658	PTPRC	-0.0297478	0.042334	0.482314	0.0243757	-0.714286
1:198703170:C:T	rs16843742	PTPRC	-0.0182717	0.0337759	0.588579	0.0268083	-0.529412
1:198704078:G:A	rs3736931	PTPRC	-0.0911951	0.0754697	0.227023	0.0319835	-1.21333
1:198710008:A:G	rs575728007	PTPRC	0.0176588	0.0945814	0.851908	0.0208423	0.189474
1:198710499:C:T	rs112055243	PTPRC	0.250969	0.137324	0.0677365	0.0377901	1.83212
1:198711125:A:G	rs16843753	PTPRC	-0.0200676	0.0637015	0.752769	0.0212742	-0.3125
1:198711341:T:C	rs150905683	PTPRC	0.0215787	0.152698	0.887632	0.0208436	0.143791
1:198711838:T:C	rs10800584	PTPRC	-0.00271063	0.0283476	0.923829	0.0227147	-0.107143
1:198713876:C:T	rs191851393	PTPRC	-0.0636247	0.0949564	0.502895	0.0250884	-0.673684
1:198718030:C:T	rs45541438	PTPRC	-0.117563	0.0594618	0.0481413	0.0560193	-2
1:198721099:A:C	rs79980558	PTPRC	-0.0553963	0.117395	0.637055	0.0295975	-0.470085
1:198740648:A:G	rs561381178	PTPRC	0.0580742	0.156632	0.710843	0.0212971	0.369427
1:198741050:T:C	rs372094813	PTPRC	0.0231941	0.128991	0.857316	0.02089	0.178295
1:198742760:G:A	rs141131909	PTPRC	0.145448	0.10733	0.175494	0.0434074	1.35514
1:198747222:A:G	rs186020099	PTPRC	-0.0683973	0.154837	0.658718	0.024574	-0.43871
1:198747375:T:C	rs4478839	PTPRC	-0.00967211	0.0269283	0.719491	0.0263193	-0.37037
1:198747386:A:G	rs575547623	PTPRC	-0.0411667	0.101085	0.683862	0.0221605	-0.405941
1:198750089:C:T	rs35549117	PTPRC	0.0948348	0.133482	0.477482	0.0227856	0.714286
1:198754000:C:A	rs115864095	PTPRC	0.1425	0.155028	0.358088	0.0235064	0.916129
1:198754786:C:A	rs12127496	PTPRC	-0.0818157	0.0536207	0.127183	0.0472472	-1.51852
1:198755093:A:G	rs114551851	PTPRC	0.103053	0.120184	0.391271	0.02355	0.858333
1:198756925:G:T	rs77098225	PTPRC	0.0963891	0.0591196	0.103144	0.035397	1.62712
1:198760122:A:G	rs2225787	PTPRC	0.0122119	0.0337387	0.717417	0.0210851	0.352941
1:198760987:G:A	rs1001217317	PTPRC	-0.0112742	0.0366766	0.758569	0.0222675	-0.297297
1:198778169:C:T	rs558096054	PTPRC	-0.2036	0.03229	9.37e-10	0.999905	-6.375
3:67985862:T:G	rs146198792	TAFA1	-0.0404	0.1174	0.7306	4.14864e-06	-0.344123
3:77035421:T:C	rs145555444	ROBO2	-1.5632	0.1819	8.365e-18	0.317819	-8.59373
3:77036099:G:T	rs9862848	ROBO2	0.0408	0.043	0.3426	4.17048e-06	0.948837
3:77036139:C:T	rs62249950	ROBO2	0.0402	0.043	0.3502	4.15362e-06	0.934884
3:133089548:G:A	rs1965461	TMEM108	-0.0457	0.047	0.3317	8.29693e-06	-0.97234
3:133090016:T:G	rs549235168	TMEM108	-1.209	0.2008	1.742e-09	7.28888e-05	-6.02092
3:167962468:A:G	rs141165115	LOC107986152,GOLIM4	-0.0382	0.1198	0.7498	3.96051e-06	-0.318865
3:167963096:G:A	rs529718920	LOC107986152,GOLIM4	-1.6241	0.2049	2.239e-15	0.99935	-7.92631
3:184679611:T:C	rs4361260	EPHB3	-0.0214	0.0331	0.5191	3.99011e-06	-0.646526
3:184679820:A:C	rs12637637	EPHB3	-0.0219	0.0331	0.5078	3.96525e-06	-0.661631
3:184679957:C:A	rs186626681	EPHB3	-3.3099	0.3525	5.972e-21	1	-9.38979
3:184680152:T:C	rs4299462	EPHB3	-0.0219	0.0331	0.5078	3.96525e-06	-0.661631
3:184680329:C:T	rs56140429	EPHB3	0.0034	0.0337	0.9198	3.74963e-06	0.10089
4:37942425:C:T	rs183836721	TBC1D1	-0.8137	0.1354	1.886e-09	0.000238453	-6.0096
6:8280510:A:G	rs7746059	LOC105374910	-0.3613	0.0728	7.022e-07	0.00013225	-4.96291
6:8280653:C:T	rs7771158	LOC105374910	-0.5672	0.0923	7.943e-10	0.00423518	-6.14518
6:8280723:T:C	rs73722013	LOC105374910	-0.3284	0.0729	6.636e-06	4.64969e-05	-4.5048
6:37672583:G:T	rs6458010	MDGA1	0.0201	0.0368	0.585	4.56864e-06	0.546196
6:37673165:A:G	rs75398489	MDGA1	-0.1666	0.1785	0.3507	7.17091e-06	-0.933333
6:37673254:C:T	rs11759115	MDGA1	-0.0478	0.0462	0.3009	9.97088e-06	-1.03463
6:37673353:T:C	rs112892344	MDGA1	-0.44	0.1236	0.0003699	1.11364e-05	-3.55987
6:37673376:G:A	rs9369016	MDGA1	-0.0116	0.0399	0.7705	4.20406e-06	-0.290727
6:71062183:A:G	rs574755333	BECN1P2	0.1515	0.1896	0.4243	1.55214e-05	0.799051
6:71062402:T:C	rs2180146	BECN1P2	0.0237	0.0334	0.4784	4.05227e-06	0.709581
6:71062671:T:G	rs79166099	BECN1P2	-0.6914	0.1483	3.116e-06	2.09648e-05	-4.66217
6:71062751:T:G	rs183023965	BECN1P2	-0.0314	0.1343	0.8151	5.62642e-06	-0.233805
6:71063125:G:A	rs2144402	BECN1P2	0.0318	0.0333	0.339	4.59286e-06	0.954955
6:71064359:G:A	rs1578731	BECN1P2	0.0571	0.046	0.2145	5.31652e-06	1.2413
6:71064764:A:G	rs72924544	BECN1P2	0.0684	0.1218	0.5743	4.36003e-06	0.561576
6:71064891:T:C	rs1766843184	BECN1P2	0.0571	0.046	0.2145	5.31652e-06	1.2413
6:71065095:T:C	rs13198097	BECN1P2,LYPLA1P3	-0.0584	0.1389	0.6742	4.75471e-06	-0.420446
6:71065169:T:C	rs767991	BECN1P2,LYPLA1P3	-0.004	0.0336	0.9058	3.94602e-06	-0.119048
6:71065282:A:G	rs767990	BECN1P2,LYPLA1P3	0.0331	0.0457	0.4689	5.15772e-06	0.724289
6:71065444:A:C	rs373515174	BECN1P2,LYPLA1P3	-0.0489	0.2188	0.823	4.05858e-06	-0.223492
6:71067461:C:T	rs1766871032	BECN1P2,LYPLA1P3	-0.0036	0.0332	0.9136	3.77128e-06	-0.108434
6:71067917:C:A	rs139808454	BECN1P2,LYPLA1P3	-0.0646	0.134	0.6299	3.80589e-06	-0.48209
6:71068357:A:G	rs62404051	BECN1P2,LYPLA1P3	-0.0279	0.039	0.475	4.72525e-06	-0.715385
6:71068464:T:C	rs112593758	BECN1P2,LYPLA1P3	-0.1816	0.1731	0.2943	4.11121e-06	-1.0491
6:71068739:T:C	rs144504419	BECN1P2,LYPLA1P3	-0.0542	0.0975	0.5785	4.94592e-06	-0.555897
6:71068767:A:C	rs112079908	BECN1P2,LYPLA1P3	-0.1816	0.1731	0.2943	4.11121e-06	-1.0491
6:71069860:G:A	rs9360435	BECN1P2,LYPLA1P3	0.0505	0.0402	0.2095	6.98119e-06	1.25622
6:71070556:C:T	rs879826493	BECN1P2,LYPLA1P3	-0.0004	0.0397	0.9928	4.05589e-06	-0.0100756
6:71070597:T:C	rs10455721	BECN1P2,LYPLA1P3	0.0313	0.0657	0.6339	4.67871e-06	0.476408
6:71070833:C:T	rs10455722	BECN1P2,LYPLA1P3	0.0343	0.066	0.6031	4.81442e-06	0.519697
6:71070888:A:G	rs1277705132	BECN1P2,LYPLA1P3	0.0293	0.0405	0.4694	5.54982e-06	0.723457
6:71071206:C:T	rs1033608	BECN1P2,LYPLA1P3	0.0571	0.046	0.2145	5.31652e-06	1.2413
6:71071428:A:G	rs72924555	BECN1P2,LYPLA1P3	0.0444	0.1249	0.7221	4.00396e-06	0.355484
6:71071618:A:G	rs74466607	BECN1P2,LYPLA1P3	-0.1816	0.1731	0.2943	4.11121e-06	-1.0491
6:71071639:G:A	rs6911809	BECN1P2,LYPLA1P3	0.0601	0.0405	0.1377	7.87008e-06	1.48395
6:71071813:G:A	rs9346423	BECN1P2,LYPLA1P3	-0.0029	0.0332	0.9315	3.78318e-06	-0.0873494
6:71072140:A:C	rs77814102	BECN1P2,LYPLA1P3	0.0313	0.0657	0.6339	4.67871e-06	0.476408
6:71072600:G:A	rs9354961	BECN1P2,LYPLA1P3	0.0505	0.0402	0.2095	6.98119e-06	1.25622
6:71073052:A:G	rs9455318	BECN1P2,LYPLA1P3	0.0028	0.033	0.9319	3.91568e-06	0.0848485
6:71073429:T:G	rs7738870	BECN1P2,LYPLA1P3	0.0334	0.0405	0.4103	6.11969e-06	0.824691
6:71073431:T:C	rs386702527	BECN1P2,LYPLA1P3	0.0067	0.1193	0.9552	3.75163e-06	0.0561609
6:71073646:T:G	rs78372187	BECN1P2,LYPLA1P3	-0.1816	0.1731	0.2943	4.11121e-06	-1.0491
6:71073702:T:C	rs76499207	BECN1P2,LYPLA1P3	-0.1816	0.1731	0.2943	4.11121e-06	-1.0491
6:71073903:G:A	rs113044773	BECN1P2,LYPLA1P3	-0.1816	0.1731	0.2943	4.11121e-06	-1.0491
6:71074940:T:C	rs12524355	BECN1P2,LYPLA1P3	0.0356	0.0402	0.376	6.46488e-06	0.885572
6:71076092:C:T	rs926932	BECN1P2,LYPLA1P3	0.0595	0.0403	0.1394	7.6748e-06	1.47643
6:71076198:A:C	rs12195809	BECN1P2,LYPLA1P3	0.0314	0.0644	0.626	4.67592e-06	0.487578
6:71076288:G:A	rs926931	BECN1P2,LYPLA1P3	0.0595	0.0403	0.1394	7.6748e-06	1.47643
6:71078024:A:G	rs1160663	BECN1P2,LYPLA1P3	0.0066	0.033	0.8422	4.0528e-06	0.2
6:71078160:T:C	rs117014917	BECN1P2,LYPLA1P3	-0.4367	0.2715	0.1076	1.62111e-05	-1.60847
6:71078562:T:C	rs1418677	BECN1P2,LYPLA1P3	0.0571	0.046	0.2145	5.31652e-06	1.2413
6:71078725:C:T	rs1739808	BECN1P2,LYPLA1P3	0.0529	0.04	0.1866	7.44056e-06	1.3225
6:71078765:T:C	rs1766999095	BECN1P2,LYPLA1P3	0.0342	0.04	0.3924	6.96518e-06	0.855
6:71079640:G:A	rs77011487	BECN1P2,LYPLA1P3	0.0314	0.0644	0.626	4.67592e-06	0.487578
6:71079993:G:A	rs1013408	BECN1P2,LYPLA1P3	0.0529	0.04	0.1866	7.44056e-06	1.3225
6:71080281:T:C	rs16869781	BECN1P2,LYPLA1P3	0.0444	0.1249	0.7221	4.00396e-06	0.355484
6:71080389:A:G	rs117693614	BECN1P2,LYPLA1P3	0.195	0.1316	0.1385	2.04319e-05	1.48176
6:71080814:T:G	rs1206905105	BECN1P2,LYPLA1P3	-0.1816	0.1731	0.2943	4.11121e-06	-1.0491
6:71081002:C:T	rs9455320	BECN1P2,LYPLA1P3	0.0027	0.1111	0.9804	3.81381e-06	0.0243024
6:71081198:T:C	rs4706480	BECN1P2,LYPLA1P3	-0.0058	0.0391	0.882	4.24825e-06	-0.148338
6:71081592:C:A	rs117552904	BECN1P2,LYPLA1P3	0.0858	0.1509	0.5694	4.02905e-06	0.568588
6:71081810:C:T	rs1767029008	BECN1P2,LYPLA1P3	0.0624	0.0403	0.1214	8.42202e-06	1.54839
6:71082235:C:T	rs910535	BECN1P2,LYPLA1P3	0.0066	0.033	0.8422	4.0528e-06	0.2
6:71082366:A:G	rs12210276	BECN1P2,LYPLA1P3	0.0314	0.0644	0.626	4.67592e-06	0.487578
6:71082859:G:A	rs1767041210	BECN1P2,LYPLA1P3	0.0571	0.046	0.2145	5.31652e-06	1.2413
6:71082923:G:T	rs78248898	BECN1P2,LYPLA1P3	-0.1816	0.1731	0.2943	4.11121e-06	-1.0491
6:71083631:A:G	rs718356	BECN1P2,LYPLA1P3	0.0066	0.033	0.8422	4.0528e-06	0.2
6:71084083:G:A	rs572062795	BECN1P2,LYPLA1P3	-0.2194	0.1885	0.2445	7.05718e-06	-1.16393
6:71084701:T:C	rs9364128	BECN1P2,LYPLA1P3	0.0356	0.0402	0.376	6.46488e-06	0.885572
6:71084969:C:T	rs78157168	BECN1P2,LYPLA1P3	-0.4639	0.1368	0.000693	5.84382e-06	-3.39108
6:71085039:A:G	rs77228338	BECN1P2,LYPLA1P3	-0.1816	0.1731	0.2943	4.11121e-06	-1.0491
6:71085623:A:G	rs78159124	BECN1P2,LYPLA1P3	-0.1816	0.1731	0.2943	4.11121e-06	-1.0491
6:71085662:G:A	rs75505552	BECN1P2,LYPLA1P3	-0.0147	0.0391	0.7075	4.9344e-06	-0.375959
6:71085682:G:A	rs16869791	BECN1P2,LYPLA1P3	-0.0147	0.0391	0.7075	4.9344e-06	-0.375959
6:71086794:A:C	rs72924575	BECN1P2,LYPLA1P3	-0.0251	0.066	0.7032	3.82935e-06	-0.380303
6:71086940:T:C	rs76629526	BECN1P2,LYPLA1P3	0.0314	0.0644	0.626	4.67592e-06	0.487578
6:71088556:T:C	rs112967558	BECN1P2,LYPLA1P3	-0.1816	0.1731	0.2943	4.11121e-06	-1.0491
6:71089105:G:A	rs117613954	BECN1P2,LYPLA1P3	-0.1816	0.1731	0.2943	4.11121e-06	-1.0491
6:71089126:T:C	rs76980559	BECN1P2,LYPLA1P3	-0.1816	0.1731	0.2943	4.11121e-06	-1.0491
6:71089692:C:T	rs113048528	BECN1P2,LYPLA1P3	-0.1816	0.1731	0.2943	4.11121e-06	-1.0491
6:71090150:T:C	rs78686939	BECN1P2,LYPLA1P3	-0.1816	0.1731	0.2943	4.11121e-06	-1.0491
6:71090193:G:A	rs111361605	BECN1P2,LYPLA1P3	-0.1816	0.1731	0.2943	4.11121e-06	-1.0491
6:71090231:A:G	rs75978270	BECN1P2,LYPLA1P3	0.0243	0.0646	0.7075	4.40301e-06	0.376161
6:71090259:A:G	rs112152296	BECN1P2,LYPLA1P3	-0.1816	0.1731	0.2943	4.11121e-06	-1.0491
6:71091128:T:C	rs78253313	BECN1P2,LYPLA1P3	-0.1816	0.1731	0.2943	4.11121e-06	-1.0491
6:71091195:T:C	rs13193324	BECN1P2,LYPLA1P3	0.0031	0.0332	0.9251	3.94837e-06	0.0933735
6:71091475:T:C	rs74988743	BECN1P2,LYPLA1P3	-0.1816	0.1731	0.2943	4.11121e-06	-1.0491
6:71091955:T:C	rs7742804	BECN1P2,LYPLA1P3	0.0243	0.0646	0.7075	4.40301e-06	0.376161
6:71092027:C:T	rs7766695	BECN1P2,LYPLA1P3	0.0485	0.0443	0.273	4.65683e-06	1.09481
6:71092335:T:C	rs75861285	BECN1P2,LYPLA1P3	-0.1816	0.1731	0.2943	4.11121e-06	-1.0491
6:71092467:A:G	rs9455324	BECN1P2,LYPLA1P3	0.0444	0.1249	0.7221	4.00396e-06	0.355484
6:71092510:T:C	rs77376148	BECN1P2,LYPLA1P3	-0.1816	0.1731	0.2943	4.11121e-06	-1.0491
6:71092542:A:G	rs77979774	BECN1P2,LYPLA1P3	-0.1816	0.1731	0.2943	4.11121e-06	-1.0491
6:71092843:T:C	rs111354900	BECN1P2,LYPLA1P3	-0.1816	0.1731	0.2943	4.11121e-06	-1.0491
6:71092884:A:G	rs12192717	BECN1P2,LYPLA1P3	0.0243	0.0646	0.7075	4.40301e-06	0.376161
6:71092913:T:C	rs113024566	BECN1P2,LYPLA1P3	-0.1816	0.1731	0.2943	4.11121e-06	-1.0491
6:71093257:G:T	rs78088159	BECN1P2,LYPLA1P3	-0.1816	0.1731	0.2943	4.11121e-06	-1.0491
6:71093278:G:T	rs112304300	BECN1P2,LYPLA1P3	-0.1816	0.1731	0.2943	4.11121e-06	-1.0491
6:71093337:T:C	rs111910168	BECN1P2,LYPLA1P3	-0.1816	0.1731	0.2943	4.11121e-06	-1.0491
6:71093488:T:C	rs80275031	BECN1P2,LYPLA1P3	-0.1816	0.1731	0.2943	4.11121e-06	-1.0491
6:71093603:A:C	rs79658075	BECN1P2,LYPLA1P3	-0.1816	0.1731	0.2943	4.11121e-06	-1.0491
6:71093816:G:T	rs113842658	BECN1P2,LYPLA1P3	-0.1816	0.1731	0.2943	4.11121e-06	-1.0491
6:71094000:G:A	rs62404260	BECN1P2,LYPLA1P3	0.0048	0.0419	0.9096	3.86373e-06	0.114558
6:71094282:T:C	rs111460697	BECN1P2,LYPLA1P3	-0.1816	0.1731	0.2943	4.11121e-06	-1.0491
6:71094480:G:A	rs113863167	BECN1P2,LYPLA1P3	-0.1816	0.1731	0.2943	4.11121e-06	-1.0491
6:71094543:C:T	rs111984238	BECN1P2,LYPLA1P3	-0.1816	0.1731	0.2943	4.11121e-06	-1.0491
6:71094682:T:C	rs113423241	BECN1P2,LYPLA1P3	-0.1816	0.1731	0.2943	4.11121e-06	-1.0491
6:71094776:G:A	rs113726644	BECN1P2,LYPLA1P3	-0.1816	0.1731	0.2943	4.11121e-06	-1.0491
6:71094878:A:G	rs1440096732	BECN1P2,LYPLA1P3	-0.1816	0.1731	0.2943	4.11121e-06	-1.0491
6:71095417:C:T	rs112574982	BECN1P2,LYPLA1P3	-0.1816	0.1731	0.2943	4.11121e-06	-1.0491
6:71095572:A:C	rs113787300	BECN1P2,LYPLA1P3	-0.1816	0.1731	0.2943	4.11121e-06	-1.0491
6:71095833:A:C	rs112322862	BECN1P2,LYPLA1P3	-0.1816	0.1731	0.2943	4.11121e-06	-1.0491
6:71096045:G:A	rs112569583	BECN1P2,LYPLA1P3	-0.1816	0.1731	0.2943	4.11121e-06	-1.0491
6:71096165:G:A	rs9346424	BECN1P2,LYPLA1P3	0.0521	0.0441	0.2375	4.92414e-06	1.18141
6:71096213:G:A	rs9346425	BECN1P2,LYPLA1P3	0.0485	0.0443	0.273	4.65683e-06	1.09481
6:71096232:A:G	rs79131384	BECN1P2,LYPLA1P3	-0.1816	0.1731	0.2943	4.11121e-06	-1.0491
6:71096440:G:T	rs76531665	BECN1P2,LYPLA1P3	-0.1816	0.1731	0.2943	4.11121e-06	-1.0491
6:71096469:A:C	rs79843847	BECN1P2,LYPLA1P3	-0.1816	0.1731	0.2943	4.11121e-06	-1.0491
6:71096543:T:C	rs150433984	BECN1P2,LYPLA1P3	0.2043	0.1268	0.1071	2.1235e-05	1.6112
6:71096610:G:T	rs111756906	BECN1P2,LYPLA1P3	-0.1816	0.1731	0.2943	4.11121e-06	-1.0491
6:71096653:A:G	rs76125499	BECN1P2,LYPLA1P3	-0.1816	0.1731	0.2943	4.11121e-06	-1.0491
6:71096683:T:C	rs74485076	BECN1P2,LYPLA1P3	0.0296	0.065	0.6489	4.66174e-06	0.455385
6:71096823:G:T	rs113374666	BECN1P2,LYPLA1P3	-0.1816	0.1731	0.2943	4.11121e-06	-1.0491
6:71097315:G:A	rs111572892	BECN1P2,LYPLA1P3	-0.1816	0.1731	0.2943	4.11121e-06	-1.0491
6:71097493:C:T	rs1767217438	BECN1P2,LYPLA1P3	-0.1816	0.1731	0.2943	4.11121e-06	-1.0491
6:71097511:G:A	rs1767217438	BECN1P2,LYPLA1P3	0.0243	0.0646	0.7075	4.40301e-06	0.376161
6:71097605:G:T	rs113760353	BECN1P2,LYPLA1P3	-0.1816	0.1731	0.2943	4.11121e-06	-1.0491
6:71097786:T:G	rs111994474	BECN1P2,LYPLA1P3	-0.1816	0.1731	0.2943	4.11121e-06	-1.0491
6:71097840:G:A	rs7756571	BECN1P2,LYPLA1P3	-0.0547	0.0575	0.3417	3.7796e-06	-0.951304
6:71097931:C:A	rs1418676	BECN1P2,LYPLA1P3	0.0038	0.0332	0.9099	3.96928e-06	0.114458
6:71098171:T:C	rs79260273	BECN1P2,LYPLA1P3	-0.1816	0.1731	0.2943	4.11121e-06	-1.0491
6:71098352:G:A	rs1582229	BECN1P2,LYPLA1P3	0.0485	0.0443	0.273	4.65683e-06	1.09481
6:71098372:G:A	rs115958076	BECN1P2,LYPLA1P3	-0.1838	0.1946	0.3451	5.28265e-06	-0.944502
6:71098591:T:G	rs544386998	BECN1P2,LYPLA1P3	0.0467	0.1715	0.7856	3.74482e-06	0.272303
6:71098638:C:A	rs113018299	BECN1P2,LYPLA1P3	-0.1816	0.1731	0.2943	4.11121e-06	-1.0491
6:71098666:T:G	rs112784908	BECN1P2,LYPLA1P3	-0.1816	0.1731	0.2943	4.11121e-06	-1.0491
6:71099103:T:G	rs111449405	BECN1P2,LYPLA1P3	-0.1816	0.1731	0.2943	4.11121e-06	-1.0491
6:71099172:G:T	rs74984941	BECN1P2,LYPLA1P3	-0.1816	0.1731	0.2943	4.11121e-06	-1.0491
6:71099249:T:C	rs74842971	BECN1P2,LYPLA1P3	-0.1816	0.1731	0.2943	4.11121e-06	-1.0491
6:71099578:G:A	rs78973745	BECN1P2,LYPLA1P3	-0.1816	0.1731	0.2943	4.11121e-06	-1.0491
6:71099619:T:C	rs77597280	BECN1P2,LYPLA1P3	-0.1816	0.1731	0.2943	4.11121e-06	-1.0491
6:71099646:A:C	rs80129678	BECN1P2,LYPLA1P3	-0.1816	0.1731	0.2943	4.11121e-06	-1.0491
6:71099701:T:C	rs75857290	BECN1P2,LYPLA1P3	-0.1816	0.1731	0.2943	4.11121e-06	-1.0491
6:71099714:A:G	rs1578730	BECN1P2,LYPLA1P3	0.0463	0.0443	0.2964	4.48776e-06	1.04515
6:71099795:T:C	rs76421524	BECN1P2,LYPLA1P3	-0.1816	0.1731	0.2943	4.11121e-06	-1.0491
6:71100027:C:T	rs62404261	BECN1P2,LYPLA1P3	-0.0352	0.1079	0.7443	4.67087e-06	-0.326228
6:71100073:G:T	rs111677629	BECN1P2,LYPLA1P3	-0.1816	0.1731	0.2943	4.11121e-06	-1.0491
6:71100151:T:C	rs113953011	BECN1P2,LYPLA1P3	-0.1816	0.1731	0.2943	4.11121e-06	-1.0491
6:71100200:T:G	rs72924592	BECN1P2,LYPLA1P3	0.0027	0.1111	0.9804	3.81381e-06	0.0243024
6:71100445:A:G	rs150910310	BECN1P2,LYPLA1P3	-0.1816	0.1731	0.2943	4.11121e-06	-1.0491
6:71100920:A:G	rs74559399	BECN1P2,LYPLA1P3	-0.1816	0.1731	0.2943	4.11121e-06	-1.0491
6:71101113:A:G	rs7761823	BECN1P2,LYPLA1P3	0.002	0.0409	0.9619	3.81216e-06	0.0488998
6:71101151:G:A	rs12193219	BECN1P2,LYPLA1P3	0.0243	0.0646	0.7075	4.40301e-06	0.376161
6:71101269:G:T	rs7752636	BECN1P2,LYPLA1P3	0.0037	0.0419	0.9302	3.88162e-06	0.0883055
6:71101338:C:T	rs111329486	BECN1P2,LYPLA1P3	-0.1816	0.1731	0.2943	4.11121e-06	-1.0491
6:71101364:G:A	rs2103857	BECN1P2,LYPLA1P3	0.0485	0.0443	0.273	4.65683e-06	1.09481
6:71101729:T:C	rs75425113	BECN1P2,LYPLA1P3	-0.1816	0.1731	0.2943	4.11121e-06	-1.0491
6:71102034:T:C	rs140413666	BECN1P2,LYPLA1P3	-0.1816	0.1731	0.2943	4.11121e-06	-1.0491
6:71102061:T:C	rs12213692	BECN1P2,LYPLA1P3	0.0296	0.065	0.6489	4.66174e-06	0.455385
6:71102128:G:A	rs145293789	BECN1P2,LYPLA1P3	-0.1816	0.1731	0.2943	4.11121e-06	-1.0491
6:71102304:G:A	rs74538920	BECN1P2,LYPLA1P3	-0.1816	0.1731	0.2943	4.11121e-06	-1.0491
6:71102353:C:T	rs75926061	BECN1P2,LYPLA1P3	-0.1816	0.1731	0.2943	4.11121e-06	-1.0491
6:71102491:A:G	rs79632384	BECN1P2,LYPLA1P3	-0.1816	0.1731	0.2943	4.11121e-06	-1.0491
6:71102516:C:A	rs386702528	BECN1P2,LYPLA1P3	-0.1816	0.1731	0.2943	4.11121e-06	-1.0491
6:71102796:A:G	rs111505753	BECN1P2,LYPLA1P3	-0.1816	0.1731	0.2943	4.11121e-06	-1.0491
6:71102927:G:A	rs4707892	BECN1P2,LYPLA1P3	0.048	0.0444	0.2794	4.63118e-06	1.08108
6:71103048:T:C	rs9446337	BECN1P2,LYPLA1P3	-0.0026	0.0563	0.9638	3.76134e-06	-0.0461812
6:71103187:T:C	rs77022325	BECN1P2,LYPLA1P3	-0.1816	0.1731	0.2943	4.11121e-06	-1.0491
6:71103193:A:G	rs78347574	BECN1P2,LYPLA1P3	-0.1816	0.1731	0.2943	4.11121e-06	-1.0491
6:71103334:C:T	rs79545850	BECN1P2,LYPLA1P3	-0.1816	0.1731	0.2943	4.11121e-06	-1.0491
6:71103434:T:C	rs113556476	BECN1P2,LYPLA1P3	-0.1816	0.1731	0.2943	4.11121e-06	-1.0491
6:71103548:G:A	rs35797183	BECN1P2,LYPLA1P3	0.0126	0.0419	0.7636	3.77925e-06	0.300716
6:71103634:A:G	rs111976030	BECN1P2,LYPLA1P3	-0.1816	0.1731	0.2943	4.11121e-06	-1.0491
6:71104212:A:G	rs79808838	BECN1P2,LYPLA1P3	-0.1816	0.1731	0.2943	4.11121e-06	-1.0491
6:71104285:A:G	rs112068096	BECN1P2,LYPLA1P3	-0.1816	0.1731	0.2943	4.11121e-06	-1.0491
6:71104770:G:T	rs72926558	BECN1P2,LYPLA1P3	-0.0058	0.0554	0.9169	3.82475e-06	-0.104693
6:71104861:A:C	rs75575790	BECN1P2,LYPLA1P3	0.0185	0.0572	0.7461	4.01265e-06	0.323427
6:71104938:G:A	rs1935789	BECN1P2,LYPLA1P3	-0.0645	0.1191	0.5883	4.96725e-06	-0.541562
6:71105241:G:A	rs9364129	BECN1P2,LYPLA1P3	0.0327	0.0344	0.3415	3.93347e-06	0.950581
6:71105367:G:A	rs386702529	BECN1P2,LYPLA1P3	0.0076	0.0582	0.8963	4.08741e-06	0.130584
6:71105401:A:G	rs11967291	BECN1P2,LYPLA1P3	0.0668	0.0986	0.498	8.31032e-06	0.677485
6:71105408:C:T	rs7774503	BECN1P2,LYPLA1P3	-0.0409	0.0548	0.4555	3.76197e-06	-0.74635
6:71105514:G:T	rs151276485	BECN1P2,LYPLA1P3	0.0974	0.1014	0.3368	4.52847e-06	0.960552
6:71105615:G:A	rs995863	BECN1P2,LYPLA1P3	0.0644	0.0457	0.159	5.36722e-06	1.40919
6:71105744:T:C	rs1767321257	BECN1P2,LYPLA1P3	-0.1816	0.1731	0.2943	4.11121e-06	-1.0491
6:71106783:G:A	rs6455405	BECN1P2,LYPLA1P3	-0.0601	0.0673	0.3716	4.08168e-06	-0.893016
6:71107203:T:C	rs1935790	BECN1P2,LYPLA1P3	-0.0397	0.0723	0.5831	3.92487e-06	-0.549101
6:71109009:G:A	rs75532792	BECN1P2,LYPLA1P3	0.1374	0.1417	0.3323	8.58597e-06	0.969654
6:71109551:T:C	rs1212603	BECN1P2,LYPLA1P3	0.0601	0.0949	0.5269	5.0876e-06	0.633298
6:71109577:T:C	rs1207166	BECN1P2,LYPLA1P3	0.1021	0.102	0.3165	7.97068e-06	1.00098
6:71109832:A:G	rs9446338	BECN1P2,LYPLA1P3	0.1021	0.102	0.3165	7.97068e-06	1.00098
6:71110207:G:A	rs1207165	BECN1P2,LYPLA1P3	0.0601	0.0949	0.5269	5.0876e-06	0.633298
6:71110298:T:G	rs992998	BECN1P2,LYPLA1P3	-0.01	0.0533	0.8518	3.94433e-06	-0.187617
6:71110479:G:A	rs80109407	BECN1P2,LYPLA1P3	0.0745	0.1383	0.5901	4.0777e-06	0.538684
6:71110705:T:C	rs9455329	BECN1P2,LYPLA1P3	0.0004	0.0575	0.9946	4.08974e-06	0.00695652
6:71110963:G:T	rs60573258	BECN1P2,LYPLA1P3	-0.0397	0.0723	0.5831	3.92487e-06	-0.549101
6:71111081:A:G	rs1767388828	BECN1P2,LYPLA1P3	-0.2528	0.1381	0.06715	1.0306e-05	-1.83056
6:71111692:C:T	rs1418675	BECN1P2,LYPLA1P3	0.0012	0.0565	0.9834	4.05156e-06	0.0212389
6:71111816:T:C	rs1418674	BECN1P2,LYPLA1P3	-0.0012	0.0543	0.9822	4.21384e-06	-0.0220994
6:71113205:A:G	rs2347920	BECN1P2,LYPLA1P3	-0.0397	0.0723	0.5831	3.92487e-06	-0.549101
6:71113726:A:G	rs12664957	BECN1P2,LYPLA1P3	-0.0397	0.0723	0.5831	3.92487e-06	-0.549101
6:71113757:G:A	rs9455330	BECN1P2,LYPLA1P3	0.0012	0.0565	0.9834	4.05156e-06	0.0212389
6:71113962:C:T	rs16880779	BECN1P2,LYPLA1P3	-0.0397	0.0723	0.5831	3.92487e-06	-0.549101
6:71114427:A:C	rs1267260019	BECN1P2,LYPLA1P3	-0.0397	0.0723	0.5831	3.92487e-06	-0.549101
6:71114716:T:C	rs9455332	BECN1P2,LYPLA1P3	-0.0156	0.0472	0.7417	3.85287e-06	-0.330508
6:71115100:G:A	rs531214610	BECN1P2,LYPLA1P3	0.0474	0.1334	0.7226	3.99018e-06	0.355322
6:71115687:G:A	rs77070789	BECN1P2,LYPLA1P3	-0.1816	0.1731	0.2943	4.11121e-06	-1.0491
6:71115811:G:A	rs1215444351	BECN1P2,LYPLA1P3	0.0032	0.1743	0.9854	3.7865e-06	0.0183592
6:71115964:A:G	rs9455334	BECN1P2,LYPLA1P3	-0.0068	0.0547	0.9018	4.08396e-06	-0.124314
6:71116415:C:T	rs9446339	BECN1P2,LYPLA1P3	0.1021	0.102	0.3165	7.97068e-06	1.00098
6:71116455:C:T	rs9446340	BECN1P2,LYPLA1P3	0.0004	0.0575	0.9946	4.08974e-06	0.00695652
6:71116793:T:C	rs4707893	BECN1P2,LYPLA1P3	-0.0318	0.073	0.6627	3.86994e-06	-0.435616
6:71116809:A:G	rs143729516	BECN1P2,LYPLA1P3	0.0861	0.0956	0.368	4.69493e-06	0.900628
6:71116939:G:A	rs4707894	BECN1P2,LYPLA1P3	-0.0105	0.0568	0.8539	3.86998e-06	-0.184859
6:71117536:T:C	rs9446341	BECN1P2,LYPLA1P3	-0.0059	0.0564	0.9165	4.26268e-06	-0.10461
6:71117617:G:A	rs59091480	BECN1P2,LYPLA1P3	-0.0397	0.0723	0.5831	3.92487e-06	-0.549101
6:71117729:T:G	rs57661037	BECN1P2,LYPLA1P3	-0.0518	0.0732	0.4797	4.07541e-06	-0.70765
6:71118053:G:T	rs58922847	BECN1P2,LYPLA1P3	-0.0399	0.0708	0.5726	3.96944e-06	-0.563559
6:71118389:C:T	rs59180645	BECN1P2,LYPLA1P3	-0.052	0.0665	0.4345	3.97514e-06	-0.781955
6:71118611:C:T	rs60600859	BECN1P2,LYPLA1P3	-0.0397	0.0723	0.5831	3.92487e-06	-0.549101
6:71118783:C:A	rs57858157	BECN1P2,LYPLA1P3	-0.0397	0.0723	0.5831	3.92487e-06	-0.549101
6:71118784:A:G	rs386702530	BECN1P2,LYPLA1P3	-0.0439	0.0739	0.5524	3.94342e-06	-0.594046
6:71119033:T:C	rs58806922	BECN1P2,LYPLA1P3	-0.0397	0.0723	0.5831	3.92487e-06	-0.549101
6:71119064:T:C	rs58989863	BECN1P2,LYPLA1P3	-0.0397	0.0723	0.5831	3.92487e-06	-0.549101
6:71119151:A:C	rs57444908	BECN1P2,LYPLA1P3	-0.0397	0.0723	0.5831	3.92487e-06	-0.549101
6:71119500:A:G	rs1578729	BECN1P2,LYPLA1P3	-0.0397	0.0723	0.5831	3.92487e-06	-0.549101
6:71119579:T:C	rs1857225	BECN1P2,LYPLA1P3	-0.0397	0.0723	0.5831	3.92487e-06	-0.549101
6:71119957:G:A	rs62404273	BECN1P2,LYPLA1P3	-0.0397	0.0723	0.5831	3.92487e-06	-0.549101
6:71120075:C:T	rs62404274	BECN1P2,LYPLA1P3	-0.0128	0.0554	0.8168	3.98977e-06	-0.231047
6:71120313:T:C	rs77484119	BECN1P2,LYPLA1P3	0.1027	0.1068	0.3362	8.07467e-06	0.96161
6:71120433:G:T	rs7760147	BECN1P2,LYPLA1P3	-0.0185	0.0478	0.699	3.85105e-06	-0.387029
6:71120706:T:G	rs2144401	BECN1P2,LYPLA1P3	0.1135	0.0551	0.03951	9.7569e-06	2.05989
6:71120835:C:T	rs11968727	BECN1P2,LYPLA1P3	-0.052	0.0665	0.4345	3.97514e-06	-0.781955
6:71121087:G:T	rs55923926	BECN1P2,LYPLA1P3	-0.0397	0.0723	0.5831	3.92487e-06	-0.549101
6:71121138:T:C	rs75095996	BECN1P2,LYPLA1P3	-0.1816	0.1731	0.2943	4.11121e-06	-1.0491
6:71121149:T:C	rs59236253	BECN1P2,LYPLA1P3	-0.0428	0.0732	0.5588	3.93601e-06	-0.584699
6:71121304:G:A	rs56929754	BECN1P2,LYPLA1P3	-0.0428	0.0732	0.5588	3.93601e-06	-0.584699
6:71121475:A:C	rs62404276	BECN1P2,LYPLA1P3	-0.0472	0.0748	0.5278	3.95645e-06	-0.631016
6:71121488:T:C	rs12204302	BECN1P2,LYPLA1P3	0.1027	0.1068	0.3362	8.07467e-06	0.96161
6:71122436:G:T	rs1767522398	BECN1P2,LYPLA1P3	-0.0565	0.0674	0.4014	3.874e-06	-0.838279
6:71122709:A:C	rs1775549	BECN1P2,LYPLA1P3	0.0139	0.0637	0.8269	4.32054e-06	0.21821
6:71122730:C:T	rs1767526033	BECN1P2,LYPLA1P3	-0.0427	0.0592	0.4713	3.85113e-06	-0.721284
6:71122889:C:T	rs2105358	BECN1P2,LYPLA1P3	0.0096	0.0604	0.8738	4.10645e-06	0.15894
6:71123036:C:T	rs2096217	BECN1P2,LYPLA1P3	0.007	0.0608	0.9088	4.06254e-06	0.115132
6:71123060:T:C	rs2096216	BECN1P2,LYPLA1P3	0.007	0.0608	0.9088	4.06254e-06	0.115132
6:71123459:T:C	rs9455336	BECN1P2,LYPLA1P3	0.0033	0.0612	0.9569	3.98527e-06	0.0539216
6:71123614:G:T	rs1832949	BECN1P2,LYPLA1P3	0.0033	0.0612	0.9569	3.98527e-06	0.0539216
6:71124012:C:A	rs1832948	BECN1P2,LYPLA1P3	0.0033	0.0612	0.9569	3.98527e-06	0.0539216
6:71124308:C:T	rs16880961	BECN1P2,LYPLA1P3	0.1055	0.1048	0.3141	8.35464e-06	1.00668
6:71124405:T:C	rs1935810	BECN1P2,LYPLA1P3	0.0262	0.0534	0.6241	4.43556e-06	0.490637
6:71124441:T:C	rs1935809	BECN1P2,LYPLA1P3	0.0295	0.0533	0.5798	4.58525e-06	0.553471
6:71124476:C:T	rs73498984	BECN1P2,LYPLA1P3	0.1055	0.1048	0.3141	8.35464e-06	1.00668
6:71125135:C:T	rs1935808	BECN1P2,LYPLA1P3	0.0295	0.0533	0.5798	4.58525e-06	0.553471
6:71125431:A:G	rs78690393	BECN1P2,LYPLA1P3	0.1055	0.1048	0.3141	8.35464e-06	1.00668
6:71125815:G:A	rs1857224	BECN1P2,LYPLA1P3	0.0295	0.0533	0.5798	4.58525e-06	0.553471
6:71125833:C:T	rs576530908	BECN1P2,LYPLA1P3	-0.0532	0.1153	0.6448	5.1922e-06	-0.461405
6:71126666:T:C	rs73746998	BECN1P2,LYPLA1P3	-0.1816	0.1731	0.2943	4.11121e-06	-1.0491
6:71126677:C:T	rs75696163	BECN1P2,LYPLA1P3	-0.4367	0.2715	0.1076	1.62111e-05	-1.60847
6:71126810:G:A	rs57347513	BECN1P2,LYPLA1P3	0.0295	0.0533	0.5798	4.58525e-06	0.553471
6:71127327:T:C	rs57285758	BECN1P2,LYPLA1P3	0.1055	0.1048	0.3141	8.35464e-06	1.00668
6:71127388:G:T	rs1207171	BECN1P2,LYPLA1P3	0.0295	0.0533	0.5798	4.58525e-06	0.553471
6:71127433:G:T	rs1207170	BECN1P2,LYPLA1P3	0.0295	0.0533	0.5798	4.58525e-06	0.553471
6:71127636:T:C	rs4273652	BECN1P2,LYPLA1P3	-0.0048	0.0457	0.9157	3.846e-06	-0.105033
6:71127711:G:T	rs1207168	BECN1P2,LYPLA1P3	0.0295	0.0533	0.5798	4.58525e-06	0.553471
6:71128937:C:T	rs12179840	BECN1P2,LYPLA1P3	0.0262	0.0534	0.6241	4.43556e-06	0.490637
6:71128938:G:A	rs12179491	BECN1P2,LYPLA1P3	0.0209	0.054	0.6987	4.24651e-06	0.387037
6:71129767:G:A	rs9455348	BECN1P2,LYPLA1P3	0.0295	0.0533	0.5798	4.58525e-06	0.553471
6:71129937:T:C	rs1739800	BECN1P2,LYPLA1P3	0.0295	0.0533	0.5798	4.58525e-06	0.553471
6:71129940:G:A	rs1775548	BECN1P2,LYPLA1P3	0.0295	0.0533	0.5798	4.58525e-06	0.553471
6:71129986:A:G	rs12205990	BECN1P2,LYPLA1P3	0.0449	0.0916	0.6235	6.34284e-06	0.490175
6:71130026:A:G	rs112387995	BECN1P2,LYPLA1P3	-0.1816	0.1731	0.2943	4.11121e-06	-1.0491
6:71130033:C:T	rs10945283	BECN1P2,LYPLA1P3	0.0295	0.0533	0.5798	4.58525e-06	0.553471
6:71130196:A:C	rs757607720	BECN1P2,LYPLA1P3	0.0295	0.0533	0.5798	4.58525e-06	0.553471
6:71130197:C:T	rs757607720	BECN1P2,LYPLA1P3	-0.1816	0.1731	0.2943	4.11121e-06	-1.0491
6:71130263:A:G	rs78018865	BECN1P2,LYPLA1P3	-0.1816	0.1731	0.2943	4.11121e-06	-1.0491
6:71130622:T:G	rs73747002	BECN1P2,LYPLA1P3	-0.1816	0.1731	0.2943	4.11121e-06	-1.0491
6:71130717:C:T	rs1857222	BECN1P2,LYPLA1P3	0.0295	0.0533	0.5798	4.58525e-06	0.553471
6:71130771:G:A	rs1857221	BECN1P2,LYPLA1P3	0.0387	0.0403	0.3375	8.61966e-06	0.960298
6:71132088:C:T	rs57458638	BECN1P2,LYPLA1P3	-0.1816	0.1731	0.2943	4.11121e-06	-1.0491
6:71133468:G:A	rs12197035	BECN1P2,LYPLA1P3	-0.0067	0.0446	0.8807	3.90458e-06	-0.150224
6:71133711:T:C	rs1935807	BECN1P2,LYPLA1P3	0.0222	0.0528	0.6739	4.23132e-06	0.420455
6:71137068:G:A	rs6899697	BECN1P2,LYPLA1P3	0.0222	0.0528	0.6739	4.23132e-06	0.420455
6:71138347:G:A	rs58129816	BECN1P2,LYPLA1P3	-0.0213	0.0676	0.7526	3.81469e-06	-0.315089
6:71139006:T:C	rs62404281	BECN1P2,LYPLA1P3	-0.0399	0.0768	0.6034	3.88616e-06	-0.519531
6:71139033:C:T	rs73501162	BECN1P2,LYPLA1P3	0.1137	0.103	0.2697	9.26075e-06	1.10388
6:71139162:A:G	rs13216322	BECN1P2,LYPLA1P3	0.0773	0.1034	0.4545	4.10526e-06	0.747582
6:71141133:A:G	rs140552641	BECN1P2,LYPLA1P3	-0.1816	0.1731	0.2943	4.11121e-06	-1.0491
6:71141726:A:G	rs549456559	BECN1P2,LYPLA1P3	-0.1816	0.1731	0.2943	4.11121e-06	-1.0491
6:71142201:T:C	rs528946647	BECN1P2,LYPLA1P3	-0.1816	0.1731	0.2943	4.11121e-06	-1.0491
6:71142266:A:G	rs35592053	BECN1P2,LYPLA1P3	-0.0623	0.0425	0.1429	5.35906e-06	-1.46588
6:71142378:G:T	rs149024794	BECN1P2,LYPLA1P3	0.1055	0.1048	0.3141	8.35464e-06	1.00668
6:71142761:T:C	rs559232272	BECN1P2,LYPLA1P3	-0.0857	0.1774	0.629	4.75988e-06	-0.483089
6:71142790:T:C	rs926166987	BECN1P2,LYPLA1P3	-0.0027	0.0686	0.9683	3.90056e-06	-0.0393586
6:71144284:G:T	rs572009912	BECN1P2,LYPLA1P3	-0.0511	0.1137	0.653	4.58771e-06	-0.449428
6:71144371:C:A	rs200538339	BECN1P2,LYPLA1P3	0.0379	0.0503	0.4519	5.89505e-06	0.753479
6:71145378:A:G	rs12530342	BECN1P2,LYPLA1P3	-0.0623	0.0425	0.1429	5.35906e-06	-1.46588
6:71145450:T:C	rs550523131	BECN1P2,LYPLA1P3	-0.0928	0.2155	0.6669	4.44973e-06	-0.430626
6:71146886:T:C	rs13195157	BECN1P2,LYPLA1P3	0.0773	0.1034	0.4545	4.10526e-06	0.747582
6:71147394:T:C	rs571774655	BECN1P2,LYPLA1P3	0.0477	0.1522	0.7542	3.74655e-06	0.313403
6:71147694:C:A	rs112383192	BECN1P2,LYPLA1P3	-0.1816	0.1731	0.2943	4.11121e-06	-1.0491
6:71148868:C:T	rs117161467	BECN1P2,LYPLA1P3	-0.0487	0.0943	0.6058	4.20947e-06	-0.516437
6:71149149:A:G	rs142178143	BECN1P2,LYPLA1P3	-0.828	0.1572	1.383e-07	3.95554e-05	-5.26718
6:71149883:C:T	rs35820387	BECN1P2,LYPLA1P3	-0.0175	0.0663	0.7912	3.87211e-06	-0.263952
6:71149977:A:G	rs34452013	BECN1P2,LYPLA1P3	-0.0175	0.0663	0.7912	3.87211e-06	-0.263952
6:71150143:T:C	rs12202150	BECN1P2,LYPLA1P3	0.1397	0.137	0.3079	8.84984e-06	1.01971
6:79903029:A:C	rs1003106	ELOVL4	-0.1649	0.0901	0.06711	1.06652e-05	-1.83019
6:79903954:T:C	rs368122286	ELOVL4	-0.7987	0.1414	1.603e-08	0.0013502	-5.64851
6:79904315:C:T	rs4502883	ELOVL4	0.0166	0.0329	0.6151	3.88342e-06	0.504559
6:79904606:C:T	rs4340961	ELOVL4	0.0116	0.033	0.7257	3.75257e-06	0.351515
6:79904780:T:G	rs34541868	ELOVL4	0.0081	0.0327	0.8044	3.7525e-06	0.247706
6:79904826:G:A	rs12215550	ELOVL4	0.0081	0.0326	0.803	3.7519e-06	0.248466
6:79904904:G:A	rs12215561	ELOVL4	0.0081	0.0328	0.8057	3.75411e-06	0.246951
6:79905099:A:G	rs9448846	ELOVL4	0.0066	0.0327	0.8408	3.77107e-06	0.201835
6:79905192:C:T	rs9448847	ELOVL4	0.0081	0.0327	0.8044	3.7525e-06	0.247706
6:79905416:G:A	rs9448848	ELOVL4	0.0081	0.0327	0.8044	3.7525e-06	0.247706
6:79905549:A:G	rs9448849	ELOVL4	0.0123	0.033	0.7091	3.76111e-06	0.372727
6:79905747:G:A	rs4706817	ELOVL4	0.0058	0.033	0.8605	3.75608e-06	0.175758
6:79905990:G:T	rs58147767	ELOVL4	0.0108	0.0469	0.8183	3.91421e-06	0.230277
6:79906306:A:G	rs1849276	ELOVL4	0.0081	0.0327	0.8044	3.7525e-06	0.247706
6:79906543:C:T	rs343707	ELOVL4	0.0037	0.0336	0.9114	4.33295e-06	0.110119
6:79906899:C:T	rs9448850	ELOVL4	-0.0041	0.0328	0.9002	4.10929e-06	-0.125
6:79907610:T:C	rs9448851	ELOVL4	0.0041	0.0336	0.9039	3.80369e-06	0.122024
6:79907925:C:T	rs10455367	ELOVL4	0.0137	0.0327	0.6747	3.77155e-06	0.41896
6:79908192:A:C	rs9448852	ELOVL4	0.0133	0.033	0.6877	3.79142e-06	0.40303
6:79908712:C:T	rs343691	ELOVL4	0.0166	0.033	0.6135	3.88255e-06	0.50303
6:79908724:A:G	rs9443725	ELOVL4	0.0179	0.0348	0.6068	4.10443e-06	0.514368
6:79908806:T:C	rs10806180	ELOVL4	0.0304	0.0608	0.6169	3.82839e-06	0.5
6:79909024:T:C	rs9443726	ELOVL4	0.017	0.0343	0.6192	3.97608e-06	0.495627
6:79909271:C:T	rs9448853	ELOVL4	0.0169	0.0348	0.6274	4.05e-06	0.485632
6:79909436:A:G	rs13209567	ELOVL4	0.2283	0.1268	0.07168	1.41786e-05	1.80047
6:79909899:T:C	rs192596601	ELOVL4	-0.1944	0.1017	0.05596	9.88099e-06	-1.9115
6:79909986:G:A	rs1999021	ELOVL4	0.0128	0.0546	0.8145	3.83283e-06	0.234432
6:79910374:A:G	rs13191201	ELOVL4	0.0166	0.0349	0.6336	4.0112e-06	0.475645
6:79910865:G:A	rs343696	ELOVL4	0.0091	0.0345	0.7923	3.7923e-06	0.263768
6:79910908:A:C	rs181858218	ELOVL4	-0.1944	0.1017	0.05596	9.88099e-06	-1.9115
6:79910937:C:T	rs186421313	ELOVL4	-0.1944	0.1017	0.05596	9.88099e-06	-1.9115
6:79910956:C:T	rs75890606	ELOVL4	-0.022	0.0481	0.6469	3.77124e-06	-0.45738
6:79911533:T:C	rs343698	ELOVL4	0.0091	0.0345	0.7923	3.7923e-06	0.263768
6:79911937:T:C	rs343699	ELOVL4	-0.0188	0.0338	0.5783	4.31592e-06	-0.556213
6:79912811:C:T	rs13216035	ELOVL4	0.0166	0.0347	0.6322	4.0452e-06	0.478386
6:79913683:A:G	rs71565058	ELOVL4	0.2283	0.1268	0.07168	1.41786e-05	1.80047
6:79914184:C:T	rs9448856	ELOVL4	0.0139	0.0469	0.7668	3.86447e-06	0.296375
6:79914939:C:A	rs2991	ELOVL4	0.0166	0.0347	0.6322	4.0452e-06	0.478386
6:79915941:G:A	rs16891260	ELOVL4	0.009	0.0346	0.7955	3.80127e-06	0.260116
6:79916658:C:T	rs3812153	ELOVL4	0.009	0.0346	0.7955	3.80127e-06	0.260116
6:79916753:G:A	rs148594713	ELOVL4	0.0277	0.154	0.8575	3.75221e-06	0.17987
6:79918316:G:T	rs117112355	ELOVL4	0.0277	0.154	0.8575	3.75221e-06	0.17987
6:79918435:T:C	rs7743696	ELOVL4	0.0082	0.0347	0.8133	3.7844e-06	0.236311
6:79918606:G:A	rs187146787	ELOVL4	-0.1944	0.1017	0.05596	9.88099e-06	-1.9115
6:79919042:G:A	rs343618	ELOVL4	0.0083	0.0345	0.81	3.77699e-06	0.24058
6:79919131:G:T	rs145843578	ELOVL4	-0.0255	0.1224	0.835	3.79421e-06	-0.208333
6:79920337:G:T	rs9448858	ELOVL4	0.0082	0.0347	0.8133	3.7844e-06	0.236311
6:79920671:C:T	rs185088989	ELOVL4	-0.1944	0.1017	0.05596	9.88099e-06	-1.9115
6:79921097:A:G	rs11758934	ELOVL4	0.2283	0.1268	0.07168	1.41786e-05	1.80047
6:79921202:C:T	rs343620	ELOVL4	-0.0196	0.0338	0.5628	4.38069e-06	-0.579882
6:79921565:T:C	rs45466000	ELOVL4	-0.0407	0.1034	0.6937	4.81083e-06	-0.393617
6:79921913:T:G	rs7770585	ELOVL4	0.0158	0.0347	0.6486	4.00425e-06	0.455331
6:79922214:C:T	rs1007416	ELOVL4	0.0082	0.0347	0.8133	3.7844e-06	0.236311
6:79922812:C:T	rs4706819	ELOVL4	0.0084	0.0348	0.8098	3.74311e-06	0.241379
6:79923534:G:T	rs147646807	ELOVL4	-0.1944	0.1017	0.05596	9.88099e-06	-1.9115
6:79923625:A:C	rs343623	ELOVL4	-0.0195	0.0339	0.5642	4.77947e-06	-0.575221
6:79924293:T:C	rs148862760	ELOVL4	-0.1944	0.1017	0.05596	9.88099e-06	-1.9115
6:79924565:A:G	rs1398164	ELOVL4	0.0161	0.0348	0.6449	3.8417e-06	0.462644
6:79924752:C:T	rs1398163	ELOVL4	0.0084	0.0348	0.8098	3.74311e-06	0.241379
6:79925131:G:A	rs343627	ELOVL4	0.0085	0.0346	0.8066	3.74188e-06	0.245665
6:79925917:T:C	rs71565059	ELOVL4	0.0084	0.0348	0.8098	3.74311e-06	0.241379
6:79926005:T:C	rs343629	ELOVL4	-0.0195	0.0339	0.5642	4.77947e-06	-0.575221
6:79926837:A:G	rs13207287	ELOVL4	0.0076	0.0348	0.8271	3.74381e-06	0.218391
6:79927593:A:G	rs6928446	ELOVL4	0.0161	0.0348	0.6449	3.8417e-06	0.462644
6:79928224:A:C	rs343631	ELOVL4	-0.0065	0.0331	0.8441	4.13646e-06	-0.196375
6:79928348:T:C	rs343632	ELOVL4	-0.0195	0.0339	0.5642	4.77947e-06	-0.575221
6:79928358:C:T	rs187727894	ELOVL4	-0.1944	0.1017	0.05596	9.88099e-06	-1.9115
6:79928403:A:C	rs139012109	ELOVL4	-0.1944	0.1017	0.05596	9.88099e-06	-1.9115
6:79928516:C:T	rs1774383538	ELOVL4	0.0508	0.1658	0.7594	3.74894e-06	0.306393
6:79928636:C:T	rs13201038	ELOVL4	0.0027	0.035	0.9392	3.7831e-06	0.0771429
6:79929310:T:C	rs76567515	ELOVL4	0.0361	0.0591	0.5408	3.92413e-06	0.610829
6:79929389:T:C	rs1742475	ELOVL4	0.0063	0.0349	0.8559	3.74619e-06	0.180516
6:79929604:C:T	rs9448860	ELOVL4	0.0229	0.0472	0.6279	3.82843e-06	0.485169
6:79930073:T:C	rs865264	ELOVL4	-0.0201	0.0343	0.5579	4.80221e-06	-0.586006
6:79931130:A:G	rs12196014	ELOVL4	-0.004	0.0569	0.9433	4.0455e-06	-0.0702988
6:79932262:T:C	rs537400572	ELOVL4	0.1109	0.1931	0.5659	1.04073e-05	0.574314
6:79932328:T:G	rs140665987	ELOVL4	-0.01	0.0474	0.8323	3.75107e-06	-0.21097
6:79932438:A:G	rs185477597	ELOVL4	-0.1944	0.1017	0.05596	9.88099e-06	-1.9115
6:79933328:T:G	rs151666	ELOVL4	0.0084	0.0349	0.8102	3.74318e-06	0.240688
6:79933419:T:C	rs12199911	ELOVL4	0.0242	0.0371	0.5148	3.92082e-06	0.652291
6:79933833:G:A	rs151667	ELOVL4	0.0084	0.0349	0.8102	3.74318e-06	0.240688
6:79935167:T:C	rs239529	ELOVL4	0.0126	0.0348	0.7167	3.75467e-06	0.362069
6:79936059:T:G	rs239528	ELOVL4	-0.0187	0.0343	0.5861	4.72832e-06	-0.54519
6:79936502:G:A	rs138407209	ELOVL4	-0.1944	0.1017	0.05596	9.88099e-06	-1.9115
6:79936623:T:C	rs35490568	ELOVL4	0.2274	0.1292	0.07834	1.3583e-05	1.76006
6:79936642:G:T	rs239527	ELOVL4	0.0126	0.0348	0.7167	3.75467e-06	0.362069
6:79936807:T:C	rs117161555	ELOVL4	-0.1944	0.1017	0.05596	9.88099e-06	-1.9115
6:79937056:C:A	rs1398161	ELOVL4	0.0101	0.035	0.7731	3.75418e-06	0.288571
6:79937175:G:A	rs239526	ELOVL4	0.0005	0.0343	0.9891	3.89818e-06	0.0145773
6:79937220:G:A	rs141764717	ELOVL4	-0.1944	0.1017	0.05596	9.88099e-06	-1.9115
6:79937274:A:G	rs184032249	ELOVL4	-0.1944	0.1017	0.05596	9.88099e-06	-1.9115
6:79937568:A:G	rs9448863	ELOVL4	0.0078	0.035	0.8227	3.75638e-06	0.222857
6:79937829:C:T	rs143182928	ELOVL4	0.0367	0.1682	0.8274	3.74276e-06	0.218193
6:79937905:G:A	rs16891339	ELOVL4	-0.1278	0.1194	0.2844	5.26503e-06	-1.07035
6:79938455:T:G	rs2322554	ELOVL4	0.0101	0.035	0.7731	3.75418e-06	0.288571
6:79938813:G:A	rs239524	ELOVL4	-0.0187	0.0343	0.586	4.74201e-06	-0.54519
6:79938970:A:G	rs1774594519	ELOVL4	0.0005	0.0343	0.9891	3.89818e-06	0.0145773
6:79939680:A:G	rs11758557	ELOVL4	0.2274	0.1292	0.07834	1.3583e-05	1.76006
6:79939712:C:T	rs151669	ELOVL4	-0.0187	0.0343	0.586	4.74201e-06	-0.54519
6:79940005:T:C	rs239522	ELOVL4	0.0108	0.0336	0.7478	4.40677e-06	0.321429
6:79940317:C:T	rs118030638	ELOVL4	-0.1944	0.1017	0.05596	9.88099e-06	-1.9115
6:79940663:C:T	rs75187702	ELOVL4	0.1237	0.1352	0.3602	4.54966e-06	0.914941
6:79940694:G:A	rs239521	ELOVL4	0.0005	0.0343	0.9891	3.89818e-06	0.0145773
6:79941861:A:G	rs1303967116	ELOVL4	0.0022	0.144	0.9877	3.86429e-06	0.0152778
6:79941899:G:A	rs149829732	ELOVL4	-0.1944	0.1017	0.05596	9.88099e-06	-1.9115
6:79942496:T:C	rs149138734	ELOVL4	0.1256	0.1559	0.4203	2.96835e-05	0.805645
6:79942512:T:G	rs239520	ELOVL4	0.0126	0.0348	0.7167	3.75467e-06	0.362069
6:79943442:G:A	rs7754628	ELOVL4	0.0101	0.035	0.7731	3.75418e-06	0.288571
6:79943674:C:A	rs7754984	ELOVL4	0.0101	0.035	0.7731	3.75418e-06	0.288571
6:79943778:T:C	rs7755269	ELOVL4	-0.1944	0.1017	0.05596	9.88099e-06	-1.9115
6:79943925:G:A	rs1774691094	ELOVL4	0.0134	0.0348	0.6994	3.76411e-06	0.385057
6:79943933:G:A	rs239517	ELOVL4	0.0134	0.0348	0.6994	3.76411e-06	0.385057
6:79944916:C:T	rs239516	ELOVL4	-0.0048	0.0336	0.8859	4.48255e-06	-0.142857
6:79945133:G:A	rs184696002	ELOVL4	-0.7956	0.1401	1.352e-08	0.0014752	-5.6788
6:131850787:T:C	rs78437899	ENPP1	-0.0768	0.1355	0.5709	5.42391e-06	-0.56679
6:131851228:C:A	rs1044498	ENPP1	0.0182	0.0422	0.6661	3.90239e-06	0.43128
6:131851498:A:G	rs112329728	ENPP1	-0.0768	0.1355	0.5709	5.42391e-06	-0.56679
6:131851573:T:C	rs182396254	ENPP1	-0.545	0.1385	8.346e-05	1.23238e-05	-3.93502
6:131851741:G:A	rs9483345	ENPP1	0.1492	0.104	0.1513	7.89851e-06	1.43462
6:131851796:T:C	rs6919751	ENPP1	0.0276	0.0437	0.5282	3.80645e-06	0.631579
6:131852951:G:A	rs74615889	ENPP1	-0.0768	0.1355	0.5709	5.42391e-06	-0.56679
6:131853452:A:C	rs372037294	ENPP1	-0.0768	0.1355	0.5709	5.42391e-06	-0.56679
6:131853484:C:T	rs6569762	ENPP1	0.028	0.0436	0.5209	3.80585e-06	0.642202
6:131853490:T:C	rs6569763	ENPP1	0.0276	0.0437	0.5282	3.80645e-06	0.631579
6:131853524:A:G	rs377301205	ENPP1	-0.0768	0.1355	0.5709	5.42391e-06	-0.56679
6:131853919:G:T	rs7749493	ENPP1	0.0276	0.0437	0.5282	3.80645e-06	0.631579
6:131853953:T:C	rs112653934	ENPP1	-0.0192	0.1803	0.9151	3.84987e-06	-0.106489
6:131854284:A:G	rs115206323	ENPP1	-0.0768	0.1355	0.5709	5.42391e-06	-0.56679
6:131854370:A:G	rs62424477	ENPP1	0.1449	0.1446	0.3163	4.73562e-06	1.00207
6:131854781:T:C	rs1331091636	ENPP1	-0.0768	0.1355	0.5709	5.42391e-06	-0.56679
6:131855871:A:G	rs150265845	ENPP1	-0.0513	0.1333	0.7006	4.7526e-06	-0.384846
6:131856971:A:G	rs762478017	ENPP1	-0.0098	0.0656	0.8811	4.52968e-06	-0.14939
6:131857065:A:G	rs141117850	ENPP1	-0.0513	0.1333	0.7006	4.7526e-06	-0.384846
6:131857089:G:A	rs146919556	ENPP1	-0.0513	0.1333	0.7006	4.7526e-06	-0.384846
6:131857751:A:G	rs149476099	ENPP1	-0.0513	0.1333	0.7006	4.7526e-06	-0.384846
6:131858888:C:T	rs58015366	ENPP1	-0.0584	0.1492	0.6952	4.29357e-06	-0.391421
6:131859660:C:A	rs139452924	ENPP1	-0.0513	0.1333	0.7006	4.7526e-06	-0.384846
6:131859756:A:G	rs62424480	ENPP1	0.1609	0.1472	0.2743	5.08679e-06	1.09307
6:131859762:C:T	rs1781993965	ENPP1	-0.0513	0.1333	0.7006	4.7526e-06	-0.384846
6:131859827:G:A	rs375771679	ENPP1	0.1871	0.1986	0.3461	4.83458e-06	0.942095
6:131859992:C:T	rs62424481	ENPP1	0.045	0.1003	0.6532	3.74391e-06	0.448654
6:131860533:G:T	rs9493113	ENPP1	0.0016	0.0579	0.9774	4.20723e-06	0.0276339
6:131861444:G:A	rs9493114	ENPP1	0.0718	0.0988	0.4674	3.88699e-06	0.726721
6:131861775:C:T	rs62424483	ENPP1	0.0718	0.0988	0.4674	3.88699e-06	0.726721
6:131861972:A:C	rs62424484	ENPP1	0.0718	0.0988	0.4674	3.88699e-06	0.726721
6:131862222:A:G	rs1782033823	ENPP1	-0.0004	0.1298	0.9974	3.94529e-06	-0.00308166
6:131862501:C:T	rs62424485	ENPP1	0.0718	0.0988	0.4674	3.88699e-06	0.726721
6:131862696:G:A	rs368842220	ENPP1	-0.0004	0.1298	0.9974	3.94529e-06	-0.00308166
6:131863289:A:G	rs62424486	ENPP1	0.1609	0.1472	0.2743	5.08679e-06	1.09307
6:131863697:A:G	rs372730041	ENPP1	-0.0004	0.1298	0.9974	3.94529e-06	-0.00308166
6:131863927:A:G	rs1782055838	ENPP1	0.0679	0.1006	0.4998	3.8434e-06	0.67495
6:131863968:C:A	rs9402349	ENPP1	-0.1216	0.0414	0.00335	1.27312e-05	-2.9372
6:131864041:A:C	rs56235303	ENPP1	0.1592	0.1532	0.2988	4.91831e-06	1.03916
6:131864606:T:C	rs77594562	ENPP1	0.0292	0.1276	0.8193	3.76354e-06	0.22884
6:131866361:G:A	rs59610382	ENPP1	0.0679	0.1006	0.4998	3.8434e-06	0.67495
6:131866791:G:A	rs61209790	ENPP1	0.1592	0.1532	0.2988	4.91831e-06	1.03916
6:131867027:C:T	rs56814151	ENPP1	0.0679	0.1006	0.4998	3.8434e-06	0.67495
6:131867731:G:A	rs75755833	ENPP1	-0.0004	0.1298	0.9974	3.94529e-06	-0.00308166
6:131869264:T:C	rs76261637	ENPP1	-0.0004	0.1298	0.9974	3.94529e-06	-0.00308166
6:131869724:T:C	rs144202023	ENPP1	-0.0461	0.1014	0.6498	4.75852e-06	-0.454635
6:131869725:G:A	rs386705928	ENPP1	0.0228	0.0428	0.5937	3.82495e-06	0.53271
6:131870245:G:A	rs62424493	ENPP1	0.0679	0.1006	0.4998	3.8434e-06	0.67495
6:131870353:C:T	rs66564329	ENPP1	0.0679	0.1006	0.4998	3.8434e-06	0.67495
6:131870595:C:T	rs60455745	ENPP1	0.1592	0.1532	0.2988	4.91831e-06	1.03916
6:131870762:C:T	rs62424495	ENPP1	0.1592	0.1532	0.2988	4.91831e-06	1.03916
6:131870954:T:C	rs67025760	ENPP1	0.0679	0.1006	0.4998	3.8434e-06	0.67495
6:131872255:C:A	rs7769712	ENPP1	0.0097	0.0587	0.8683	4.03472e-06	0.165247
6:131872813:G:A	rs74401203	ENPP1	-0.0004	0.1298	0.9974	3.94529e-06	-0.00308166
6:131875086:A:G	rs62424514	ENPP1	0.1062	0.1595	0.5054	4.02667e-06	0.665831
6:131875317:A:G	rs55910745	ENPP1	0.0425	0.1019	0.6765	3.74431e-06	0.417076
6:131875574:C:A	rs75998327	ENPP1	-0.0004	0.1298	0.9974	3.94529e-06	-0.00308166
6:131875718:T:G	rs115951650	ENPP1	-0.0004	0.1298	0.9974	3.94529e-06	-0.00308166
6:131876275:T:C	rs74843627	ENPP1	-0.0004	0.1298	0.9974	3.94529e-06	-0.00308166
6:131876464:A:G	rs75459628	ENPP1	-0.0004	0.1298	0.9974	3.94529e-06	-0.00308166
6:131876474:C:A	rs116211184	ENPP1	-0.0004	0.1298	0.9974	3.94529e-06	-0.00308166
6:131876671:C:A	rs367829882	ENPP1	-0.0004	0.1298	0.9974	3.94529e-06	-0.00308166
6:131877371:T:C	rs41286152	ENPP1	0.0499	0.107	0.6412	3.81336e-06	0.466355
6:131877432:T:C	rs41286154	ENPP1	0.0499	0.107	0.6412	3.81336e-06	0.466355
6:131877533:T:C	rs41286156	ENPP1	0.0499	0.107	0.6412	3.81336e-06	0.466355
6:131878263:G:A	rs3757297	ENPP1	0.0308	0.0844	0.7155	3.75673e-06	0.364929
6:131878314:C:T	rs528926027	ENPP1	0.0218	0.2338	0.9257	3.7578e-06	0.0932421
6:131878839:T:C	rs56181787	ENPP1	0.0499	0.107	0.6412	3.81336e-06	0.466355
6:131879241:C:T	rs1782271532	ENPP1	0.0883	0.1531	0.5641	3.90961e-06	0.576747
6:131879493:G:A	rs9493116	ENPP1	0.0199	0.0592	0.7371	3.84528e-06	0.336149
6:131881136:C:A	rs148335941	ENPP1	0.204	0.1421	0.1511	1.04125e-05	1.43561
6:131881740:G:A	rs1782310354	ENPP1	-0.0632	0.0343	0.06586	6.85467e-06	-1.84257
6:131881790:A:G	rs1782310354	ENPP1	-0.0353	0.1776	0.8424	4.09785e-06	-0.198761
6:131881797:G:T	rs1782310354	ENPP1	0.0384	0.0339	0.2569	4.04936e-06	1.13274
6:131881820:G:A	rs1782310354	ENPP1	0.006	0.1395	0.9658	3.87453e-06	0.0430108
6:131881978:A:G	rs7768359	ENPP1	-0.0327	0.0347	0.3466	3.7551e-06	-0.942363
6:131882118:T:C	rs575461717	ENPP1	0.1432	0.1786	0.4225	4.34243e-06	0.801792
6:131882292:G:A	rs7768480	ENPP1	0.03	0.0532	0.5723	3.76902e-06	0.56391
6:131884561:T:C	rs75898679	ENPP1	0.0549	0.0839	0.5127	4.31066e-06	0.65435
6:131884939:T:C	rs28933977	ENPP1	0.0369	0.0862	0.6683	3.78193e-06	0.428074
6:131886579:A:G	rs367759638	ENPP1	0.1651	0.1864	0.3757	4.63541e-06	0.88573
6:131887145:A:G	rs7767111	ENPP1	-0.0108	0.0701	0.878	4.05752e-06	-0.154066
6:131887353:T:C	rs7767170	ENPP1	0.033	0.0804	0.6814	3.86126e-06	0.410448
6:131887461:T:C	rs1782394649	ENPP1	0.1432	0.1786	0.4225	4.34243e-06	0.801792
6:131887655:T:C	rs1782396745	ENPP1	-0.0162	0.0342	0.6345	4.4935e-06	-0.473684
6:131887828:G:A	rs12206909	ENPP1	-0.0108	0.0701	0.878	4.05752e-06	-0.154066
6:131888065:C:T	rs148469015	ENPP1	-0.0108	0.2289	0.9624	3.83716e-06	-0.0471822
6:131888873:G:A	rs1782423082	ENPP1	0.0597	0.0824	0.469	4.43449e-06	0.724515
6:131889251:C:T	rs11965770	ENPP1	0.0009	0.073	0.9905	3.8363e-06	0.0123288
6:131889324:A:G	rs71549999	ENPP1	-0.0083	0.0706	0.9067	3.99202e-06	-0.117564
6:131889377:T:C	rs11963183	ENPP1	-0.0083	0.0706	0.9067	3.99202e-06	-0.117564
6:131889382:T:C	rs11963185	ENPP1	-0.0083	0.0706	0.9067	3.99202e-06	-0.117564
6:131889423:T:C	rs535120460	ENPP1	0.0802	0.2177	0.7125	4.21426e-06	0.368397
6:131889483:G:T	rs6928202	ENPP1	-0.0083	0.0706	0.9067	3.99202e-06	-0.117564
6:131889488:C:A	rs6905420	ENPP1	-0.0083	0.0706	0.9067	3.99202e-06	-0.117564
6:131889538:A:C	rs11963689	ENPP1	0.033	0.0804	0.6814	3.86126e-06	0.410448
6:131889541:C:T	rs6928362	ENPP1	-0.0083	0.0706	0.9067	3.99202e-06	-0.117564
6:131889657:A:G	rs1303008139	ENPP1	-0.0083	0.0706	0.9067	3.99202e-06	-0.117564
6:131889720:T:C	rs6905983	ENPP1	-0.0083	0.0706	0.9067	3.99202e-06	-0.117564
6:131889725:G:A	rs6905840	ENPP1	-0.0083	0.0706	0.9067	3.99202e-06	-0.117564
6:131889755:A:G	rs61347056	ENPP1	0.033	0.0804	0.6814	3.86126e-06	0.410448
6:131889828:A:G	rs6906496	ENPP1	0.0126	0.0668	0.8502	3.78185e-06	0.188623
6:131889952:A:G	rs545488167	ENPP1	0.1432	0.1786	0.4225	4.34243e-06	0.801792
6:131890225:T:C	rs9493118	ENPP1	-0.0083	0.0706	0.9067	3.99202e-06	-0.117564
6:131890278:G:A	rs9493119	ENPP1	-0.0083	0.0706	0.9067	3.99202e-06	-0.117564
6:131890394:G:A	rs1423613557	ENPP1	0.033	0.0804	0.6814	3.86126e-06	0.410448
6:131890623:A:G	rs1044548	ENPP1	-0.0083	0.0706	0.9067	3.99202e-06	-0.117564
6:131890674:T:C	rs1044558	ENPP1	-0.0083	0.0706	0.9067	3.99202e-06	-0.117564
6:131890900:A:G	rs553	ENPP1	-0.0083	0.0706	0.9067	3.99202e-06	-0.117564
6:131891074:A:G	rs1044586	ENPP1	-0.0083	0.0706	0.9067	3.99202e-06	-0.117564
6:131891554:G:A	rs1782469616	ENPP1	-0.015	0.0341	0.6603	4.51346e-06	-0.439883
6:131891602:C:A	rs7754586	ENPP1	-0.012	0.0347	0.7304	4.08826e-06	-0.345821
6:131891612:T:G	rs11154647	ENPP1	-0.0083	0.0706	0.9067	3.99202e-06	-0.117564
6:131891648:C:T	rs11154648	ENPP1	-0.0083	0.0706	0.9067	3.99202e-06	-0.117564
6:131891668:T:C	rs7754859	ENPP1	-0.015	0.0341	0.6603	4.51346e-06	-0.439883
6:131891861:A:G	rs386705931	ENPP1	-0.0083	0.0706	0.9067	3.99202e-06	-0.117564
6:131892050:G:A	rs9493121	ENPP1	-0.0324	0.0689	0.6379	4.89483e-06	-0.470247
6:131892070:T:G	rs551333973	ENPP1	0.1432	0.1786	0.4225	4.34243e-06	0.801792
6:131892547:G:A	rs73778611	ENPP1	0.0549	0.0839	0.5127	4.31066e-06	0.65435
6:131892793:A:G	rs73778612	ENPP1	0.0742	0.0836	0.3751	4.96175e-06	0.88756
6:131893248:T:C	rs545095322	ENPP1	0.1432	0.1786	0.4225	4.34243e-06	0.801792
6:131893528:T:C	rs1931009	ENPP1	0.0811	0.0697	0.2449	4.60889e-06	1.16356
6:131894136:A:G	rs150482147	ENPP1	0.0684	0.0857	0.4248	4.75162e-06	0.798133
6:131894235:T:C	rs2327154	ENPP1	-0.0126	0.0343	0.7129	4.49376e-06	-0.367347
6:131894348:C:T	rs1782516548	ENPP1	0.0449	0.0497	0.3666	3.92721e-06	0.903421
6:131894349:A:G	rs386705932	ENPP1	0.0676	0.083	0.4154	4.71415e-06	0.814458
6:131895147:T:C	rs11963615	ENPP1	0.0511	0.0742	0.4909	4.09012e-06	0.688679
6:131895152:G:A	rs545401301	ENPP1	0.1432	0.1786	0.4225	4.34243e-06	0.801792
6:131895327:T:C	rs552728550	ENPP1	-0.1482	0.1814	0.414	5.48513e-06	-0.816979
6:131896317:C:T	rs12206088	CCN2	-0.0047	0.0546	0.9311	4.24276e-06	-0.0860806
6:131896466:G:T	rs55687436	CCN2	0.0265	0.0526	0.6139	3.7505e-06	0.503802
6:131896547:T:C	rs7753048	CCN2	0.0265	0.0526	0.6139	3.7505e-06	0.503802
6:131896684:C:T	rs79686135	CCN2	0.0167	0.0853	0.845	3.76726e-06	0.19578
6:131897827:A:G	rs73778613	CCN2	0.0992	0.0898	0.2691	6.35153e-06	1.10468
6:131898350:T:C	rs1414466819	CCN2	-0.0353	0.0348	0.3106	3.78573e-06	-1.01437
6:131898374:T:C	rs4897550	CCN2	-0.0353	0.0348	0.3106	3.78573e-06	-1.01437
6:131899039:C:T	rs1007626	CCN2	-0.0383	0.0348	0.2699	3.85751e-06	-1.10057
6:131899191:A:C	rs1256518427	CCN2	-0.0421	0.0347	0.2261	4.0071e-06	-1.21326
6:131899306:A:G	rs4243505	CCN2	-0.0421	0.0347	0.2261	4.0071e-06	-1.21326
6:131899444:C:A	rs12173622	CCN2	-0.0383	0.0348	0.2699	3.85751e-06	-1.10057
6:131899584:G:A	rs13197344	CCN2	-0.0365	0.0346	0.2914	3.81392e-06	-1.05491
6:131900112:G:A	rs7769993	CCN2	-0.0395	0.0346	0.2538	3.91025e-06	-1.14162
6:131900517:C:A	rs983856158	CCN2	0.0145	0.0346	0.6754	3.85147e-06	0.419075
6:131900566:G:A	rs9373000	CCN2	-0.0363	0.0347	0.295	3.81013e-06	-1.04611
6:131900663:C:T	rs114579850	CCN2	-0.0108	0.1084	0.9204	3.98589e-06	-0.099631
6:131901359:C:A	rs6941779	CCN2	0.0164	0.0346	0.6367	3.80383e-06	0.473988
6:131901409:C:A	rs6941816	CCN2	-0.0393	0.0346	0.2571	3.90768e-06	-1.13584
6:131901440:G:T	rs147968702	CCN2	0.2337	0.1637	0.1535	7.22798e-06	1.42761
6:131901580:C:T	rs6926150	CCN2	0.0181	0.0349	0.6037	3.7681e-06	0.518625
6:131901719:T:G	rs9483351	CCN2	0.0707	0.0517	0.1714	4.94643e-06	1.3675
6:131902361:T:G	rs112326345	CCN2	-0.0363	0.0347	0.295	3.81013e-06	-1.04611
6:131902632:C:T	rs13196235	CCN2	-0.0393	0.0346	0.2571	3.90768e-06	-1.13584
6:131902672:A:G	rs13210713	CCN2	-0.0393	0.0346	0.2571	3.90768e-06	-1.13584
6:131902833:C:T	rs386705936	CCN2	-0.0393	0.0346	0.2571	3.90768e-06	-1.13584
6:131903167:T:C	rs756714991	CCN2	0.1333	0.2254	0.5541	4.02878e-06	0.591393
6:131903271:G:A	rs13211128	CCN2	0.0198	0.0349	0.5707	3.74978e-06	0.567335
6:131903458:A:C	rs185711919	CCN2	0.0611	0.1028	0.5524	4.6116e-06	0.594358
6:131903465:C:T	rs138130332	CCN2	0.0406	0.0637	0.5235	3.75466e-06	0.637363
6:131903586:A:G	rs557978410	CCN2	0.1008	0.1666	0.545	4.29862e-06	0.605042
6:131903723:A:G	rs9493124	CCN2	0.1092	0.085	0.1988	7.29346e-06	1.28471
6:131903943:C:A	rs1415846206	CCN2	0.0873	0.0821	0.2877	5.62312e-06	1.06334
6:131904034:C:T	rs1782633926	CCN2	-0.0195	0.0339	0.5646	4.43725e-06	-0.575221
6:131904047:A:G	rs9375838	CCN2	-0.023	0.0337	0.4957	4.23951e-06	-0.682493
6:131904561:T:C	rs9402363	CCN2	-0.0488	0.0364	0.18	3.77132e-06	-1.34066
6:131904572:A:C	rs9388930	CCN2	-0.0269	0.0341	0.4295	4.04583e-06	-0.788856
6:131904735:A:G	rs569250543	CCN2	0.0997	0.0862	0.247	6.42323e-06	1.15661
6:131905396:G:T	rs1585858974	CCN2	-0.0061	0.162	0.9697	3.83626e-06	-0.0376543
6:131905510:C:T	rs4397253	CCN2	-0.0206	0.0341	0.5458	4.3687e-06	-0.604106
6:131905615:T:C	rs4565333	CCN2	-0.02	0.034	0.5574	4.38909e-06	-0.588235
6:131906008:T:G	rs9388936	CCN2	-0.0221	0.0343	0.5198	4.33486e-06	-0.644315
6:131906060:T:C	rs1782655342	CCN2	0.0391	0.1283	0.7603	3.9076e-06	0.304754
6:131906075:T:C	rs9388937	CCN2	-0.0039	0.0339	0.9095	4.4545e-06	-0.115044
6:131906162:C:T	rs28787009	CCN2	-0.0539	0.0991	0.5864	4.62103e-06	-0.543895
6:131906296:A:G	rs28753147	CCN2	-0.0206	0.0341	0.5458	4.3687e-06	-0.604106
6:131906495:G:A	rs1782659469	CCN2	0.0078	0.0341	0.8191	4.06072e-06	0.228739
6:131907174:A:G	rs1371069817	CCN2	0.1013	0.0843	0.2297	6.59589e-06	1.20166
6:131907437:G:A	rs6569765	CCN2	-0.0012	0.0338	0.9714	4.69761e-06	-0.035503
6:131907493:T:C	rs7745576	CCN2	-0.0219	0.0341	0.5215	4.33264e-06	-0.642229
6:131907629:C:A	rs199883675	CCN2	0.0318	0.0627	0.6118	3.82668e-06	0.507177
6:131907850:G:A	rs7746071	CCN2	-0.0219	0.0341	0.5215	4.33264e-06	-0.642229
6:131908071:G:T	rs12191861	CCN2	-0.0219	0.0341	0.5215	4.33264e-06	-0.642229
6:131908171:G:A	rs9375847	CCN2	-0.0219	0.0341	0.5215	4.33264e-06	-0.642229
6:131908442:G:A	rs9402365	CCN2	-0.0206	0.0341	0.5458	4.3687e-06	-0.604106
6:131908547:T:C	rs9493129	CCN2	0.1013	0.0843	0.2297	6.59589e-06	1.20166
6:131908588:C:T	rs73541529	CCN2	0.0363	0.0633	0.5663	3.7793e-06	0.57346
6:131908867:A:G	rs12213450	CCN2	-0.0219	0.0341	0.5215	4.33264e-06	-0.642229
6:131909080:T:G	rs1782683545	CCN2	-0.0206	0.0341	0.5458	4.3687e-06	-0.604106
6:131909111:T:C	rs9385591	CCN2	-0.0206	0.0341	0.5458	4.3687e-06	-0.604106
6:131909344:A:G	rs36160435	CCN2	-0.0539	0.0991	0.5864	4.62103e-06	-0.543895
6:131909398:C:T	rs7772669	CCN2	-0.0219	0.0341	0.5215	4.33264e-06	-0.642229
6:131909473:A:G	rs1782688147	CCN2	-0.0206	0.0341	0.5458	4.3687e-06	-0.604106
6:131909551:T:C	rs7756586	CCN2	-0.0219	0.0341	0.5215	4.33264e-06	-0.642229
6:131909702:A:G	rs7757010	CCN2	-0.0219	0.0341	0.5215	4.33264e-06	-0.642229
6:131909772:G:A	rs7756770	CCN2	-0.0219	0.0341	0.5215	4.33264e-06	-0.642229
6:131910033:A:G	rs9388944	CCN2	-0.0219	0.0341	0.5215	4.33264e-06	-0.642229
6:131910533:T:C	rs9388945	CCN2	-0.0214	0.034	0.5294	4.37001e-06	-0.629412
6:131910829:T:C	rs60514269	CCN2	0.1091	0.0846	0.1974	7.25489e-06	1.2896
6:131910838:A:G	rs74618266	CCN2	0.0363	0.0633	0.5663	3.7793e-06	0.57346
6:131910917:G:A	rs1931011	CCN2	-0.0206	0.0341	0.5458	4.3687e-06	-0.604106
6:131911094:C:A	rs13192383	CCN2	-0.0206	0.0341	0.5458	4.3687e-06	-0.604106
6:131911288:T:C	rs12190505	CCN2	-0.0206	0.0341	0.5458	4.3687e-06	-0.604106
6:131911965:G:A	rs9493132	CCN2	0.1046	0.0837	0.2114	6.87152e-06	1.2497
6:131911998:G:A	rs6932654	CCN2	-0.0206	0.0341	0.5458	4.3687e-06	-0.604106
6:131912191:C:T	rs146828794	CCN2	0.0389	0.1249	0.7557	3.89926e-06	0.311449
6:131912242:A:C	rs140614677	CCN2	-0.0597	0.1576	0.7049	4.23255e-06	-0.378807
6:131912343:C:T	rs9402367	CCN2	-0.0206	0.0341	0.5458	4.3687e-06	-0.604106
6:131912355:C:T	rs9402368	CCN2	-0.0214	0.034	0.5294	4.37001e-06	-0.629412
6:131912481:G:A	rs1121538	CCN2	0.062	0.0557	0.2657	4.16414e-06	1.11311
6:131912498:T:G	rs76934481	CCN2	0.062	0.0557	0.2657	4.16414e-06	1.11311
6:131912640:C:T	rs4895925	CCN2	-0.0206	0.0341	0.5458	4.3687e-06	-0.604106
6:131912693:C:T	rs9402369	CCN2	-0.05	0.0378	0.1859	3.82036e-06	-1.32275
6:131912734:G:A	rs61185324	CCN2	0.1046	0.0837	0.2114	6.87152e-06	1.2497
6:131912963:G:A	rs1782720633	CCN2	0.0321	0.0633	0.6118	3.81961e-06	0.507109
6:131912965:A:G	rs1782720633	CCN2	-0.0528	0.0376	0.1605	3.82661e-06	-1.40426
6:131912996:T:C	rs4897553	CCN2	-0.0206	0.0341	0.5458	4.3687e-06	-0.604106
6:131913213:T:C	rs7773792	CCN2	0.1263	0.0845	0.1354	9.3208e-06	1.49467
6:131913477:G:A	rs1489607622	CCN2	-0.0243	0.034	0.475	4.16553e-06	-0.714706
6:131913576:T:G	rs9493133	CCN2	0.0393	0.0495	0.4275	3.79083e-06	0.793939
6:131913605:C:T	rs7760155	CCN2	-0.0229	0.034	0.5008	4.241e-06	-0.673529
6:131913702:C:T	rs190078573	CCN2	0.0391	0.1283	0.7603	3.9076e-06	0.304754
6:131914690:A:G	rs6918544	CCN2	-0.0243	0.034	0.475	4.16553e-06	-0.714706
6:131914794:T:G	rs73778638	CCN2	0.1263	0.0845	0.1354	9.3208e-06	1.49467
6:131914844:G:T	rs1251450256	CCN2	-0.0235	0.0341	0.4903	4.16503e-06	-0.68915
6:131915398:A:G	rs1931010	CCN2	-0.0236	0.0341	0.4888	4.1201e-06	-0.692082
6:131915549:T:C	rs4415170	CCN2	-0.0236	0.0341	0.4888	4.1201e-06	-0.692082
6:131917139:G:A	rs9373002	CCN2	-0.0526	0.0355	0.138	5.32799e-06	-1.48169
6:131917897:A:C	rs78159887	CCN2	-0.0562	0.0626	0.3693	3.75286e-06	-0.897764
6:131917898:A:G	rs9493135	CCN2	0.0568	0.0688	0.409	4.60491e-06	0.825581
6:131917932:T:C	rs9399004	CCN2	-0.0548	0.0354	0.1217	5.35692e-06	-1.54802
6:131918360:A:G	rs1889208	CCN2	-0.0145	0.0344	0.6729	4.24355e-06	-0.421512
6:131919133:A:G	rs73779142	CCN2	0.1012	0.0745	0.1744	7.1971e-06	1.35839
6:131919181:G:A	rs9493138	CCN2	0.0568	0.0688	0.409	4.60491e-06	0.825581
6:131919231:C:A	rs79709292	CCN2	0.0155	0.1247	0.9008	3.81736e-06	0.124298
6:131919695:G:A	rs9493140	CCN2	0.0568	0.0688	0.409	4.60491e-06	0.825581
6:131919725:G:T	rs386705938	CCN2	0.053	0.0673	0.4312	4.48529e-06	0.787519
6:131919886:G:A	rs6569766	CCN2	-0.0047	0.0342	0.8899	3.82905e-06	-0.137427
6:131919978:C:A	rs7744215	CCN2	-0.0122	0.0353	0.7293	3.79334e-06	-0.345609
6:131920443:A:C	rs9493141	CCN2	0.053	0.0673	0.4312	4.48529e-06	0.787519
6:131921109:G:A	rs7749855	CCN2	0.0537	0.0673	0.4244	4.51317e-06	0.79792
6:131921520:T:C	rs9483359	CCN2	0.0502	0.0658	0.446	4.40973e-06	0.762918
6:131922077:A:G	rs79963180	CCN2	-0.0744	0.1171	0.5254	5.19305e-06	-0.635354
6:131922367:G:T	rs9388946	CCN2	0.0149	0.0346	0.6674	3.89896e-06	0.430636
6:131922396:T:C	rs9375850	CCN2	-0.0018	0.0352	0.9593	3.79047e-06	-0.0511364
6:131922458:C:T	rs1585867010	CCN2	-0.3968	0.1247	0.001466	6.91377e-06	-3.18204
6:131923148:C:T	rs1999562	CCN2	0.0157	0.0346	0.6494	3.92856e-06	0.453757
6:147401698:A:G	rs142907641	STXBP5	-0.5316	0.1241	1.831e-05	4.37875e-05	-4.28364
7:47547232:T:G	rs149596690	TNS3	-0.1026	0.1222	0.4011	6.27104e-06	-0.839607
7:47547751:G:A	rs11761585	TNS3	0.0417	0.0351	0.2353	4.5013e-06	1.18803
7:47547940:A:G	rs371318240	TNS3	0.4756	0.3177	0.1344	9.05085e-06	1.49701
7:47548062:A:G	rs614399	TNS3	-0.0007	0.0328	0.982	3.82211e-06	-0.0213415
7:47548180:T:G	rs11768544	TNS3	0.0449	0.0352	0.202	4.8142e-06	1.27557
7:47548199:A:G	rs1324449905	TNS3	0.002	0.0325	0.9517	3.95683e-06	0.0615385
7:47548279:T:C	rs613485	TNS3	0.0468	0.035	0.1812	5.0098e-06	1.33714
7:88316385:T:G	rs13224847	STEAP4,SRI-AS1,SRI	0.0322	0.1255	0.7978	3.80409e-06	0.256574
8:15147090:C:T	rs80331635	SGCZ	0.0291	0.0433	0.5012	3.86659e-06	0.672055
8:15147364:T:C	rs148902114	SGCZ	-0.0817	0.1724	0.6355	4.34765e-06	-0.473898
8:15147746:A:G	rs796694735	SGCZ	-0.7757	0.1605	1.342e-06	2.92627e-05	-4.83302
8:15147854:C:T	rs535070808	SGCZ	-0.2953	0.1337	0.02717	9.45666e-06	-2.20868
8:15148244:T:G	rs268440	SGCZ	0.0136	0.0579	0.8145	4.29229e-06	0.234888
8:15148311:A:G	rs17471917	SGCZ	0.0136	0.0579	0.8145	4.29229e-06	0.234888
8:15148645:T:C	rs13250784	SGCZ	-0.0013	0.0335	0.968	3.83767e-06	-0.038806
8:29354566:C:T	rs368814725	DUSP4,KIF13B	-1.091	0.1804	1.457e-09	0.000238679	-6.04767
8:29355487:A:G	rs609575	DUSP4,KIF13B	-0.078	0.036	0.03024	3.36395e-05	-2.16667
8:78998105:A:G	rs144498623	LOC105375913,LOC105375912,LOC105375914	-0.1618	0.1069	0.1301	6.45274e-06	-1.51356
8:78998153:C:T	rs74985348	LOC105375913,LOC105375912,LOC105375914	-0.0408	0.079	0.6059	4.00954e-06	-0.516456
8:78998472:T:C	rs76905427	LOC105375913,LOC105375912,LOC105375914	-0.0408	0.079	0.6059	4.00954e-06	-0.516456
8:78998604:C:T	rs77860122	LOC105375913,LOC105375912,LOC105375914	-0.1618	0.1069	0.1301	6.45274e-06	-1.51356
8:78998929:A:G	rs147236237	LOC105375913,LOC105375912,LOC105375914	0.0354	0.0664	0.5943	3.79184e-06	0.533133
8:127997155:G:A	rs62512839	PVT1	0.0238	0.0324	0.4627	3.97005e-06	0.734568
8:127997568:T:C	rs34575579	PVT1	0.0094	0.0356	0.7927	3.97713e-06	0.264045
8:127997810:G:A	rs62512840	PVT1	-0.0909	0.1477	0.538	5.05641e-06	-0.615437
8:127997847:T:C	rs75558477	PVT1	-0.5411	0.1231	1.112e-05	0.000792329	-4.39561
8:127998344:A:C	rs10283090	PVT1	0.0177	0.0626	0.7771	3.81947e-06	0.282748
8:127998663:T:C	rs200523934	PVT1	0.0177	0.0626	0.7771	3.81947e-06	0.282748
9:79336663:A:G	rs12683085	CHCHD2P9	0.0527	0.0372	0.1572	5.849e-06	1.41667
9:79336684:T:C	rs12683067	CHCHD2P9	0.0308	0.0369	0.403	3.89623e-06	0.834688
9:79337418:G:A	rs181956912	CHCHD2P9	-1.0267	0.1748	4.257e-09	0.000137989	-5.87357
9:79337728:C:T	rs971986	CHCHD2P9	-0.02	0.036	0.5791	5.09977e-06	-0.555556
10:71785048:T:C	rs397517340	CDH23	-1.2411	0.1519	3.084e-16	0.0178411	-8.17051
10:71791279:A:G	rs201887949	CDH23	0.2869	0.129	0.02618	2.11038e-05	2.22403
10:71797702:A:G	rs568929890	CDH23	-1.0859	0.1415	1.637e-14	0.0096384	-7.6742
11:4549128:T:G	rs11032757	OR52M1,OR52M2P,OR52K1,OR52K3P,OR52K2	-0.0019	0.0373	0.9585	3.88086e-06	-0.0509383
11:4549625:C:T	rs564218400	OR52M1,OR52M2P,OR52K1,OR52K3P,OR52K2	-0.0415	0.165	0.8015	3.8678e-06	-0.251515
11:4549814:T:G	rs150743638	OR52M1,OR52M2P,OR52K1,OR52K3P,OR52K2	-0.3514	0.0665	1.241e-07	0.000147993	-5.28421
11:31499877:T:C	rs148415922	IMMP1L	-0.5773	0.1116	2.316e-07	8.90388e-05	-5.17294
11:31500612:C:A	rs1188122151	IMMP1L	0.0345	0.0322	0.2848	4.20473e-06	1.07143
11:31785976:T:C	rs1001515618	ELP4	0.0237	0.0379	0.5313	3.96054e-06	0.62533
11:31786732:T:C	rs608293	ELP4	0.003	0.0477	0.9501	4.78479e-06	0.0628931
11:31786949:T:C	rs3026399	ELP4	-0.7786	0.1453	8.36e-08	0.000166597	-5.35857
11:31787774:T:C	rs12421026	ELP4	0.0493	0.0332	0.1376	4.25237e-06	1.48494
11:110792567:G:A	rs1391971320	HNRNPA1P60,ARHGAP20	-0.0037	0.033	0.9097	3.99563e-06	-0.112121
11:110792924:C:T	rs226117	HNRNPA1P60,ARHGAP20	0.0191	0.0319	0.5485	3.80443e-06	0.598746
11:110793029:C:T	rs226116	HNRNPA1P60,ARHGAP20	0.017	0.0318	0.5942	3.79509e-06	0.534591
11:110793366:T:G	rs226115	HNRNPA1P60,ARHGAP20	0.0152	0.0332	0.6471	4.0038e-06	0.457831
11:110793415:A:G	rs78126857	HNRNPA1P60,ARHGAP20	-0.966	0.1674	7.937e-09	0.000247434	-5.77061
11:110793516:C:T	rs226114	HNRNPA1P60,ARHGAP20	0.0152	0.0332	0.6471	4.0038e-06	0.457831
11:110793554:A:G	rs226113	HNRNPA1P60,ARHGAP20	0.0453	0.0929	0.6255	4.44074e-06	0.487621
11:110794207:G:A	rs226112	HNRNPA1P60,ARHGAP20	0.0254	0.0337	0.4503	4.77843e-06	0.753709
11:134813265:A:G	rs10791397	LINC02714,LINC02706	0.0477	0.0339	0.159	4.12113e-06	1.40708
11:134813283:C:T	rs12799339	LINC02714,LINC02706	0.0269	0.0426	0.5271	4.31614e-06	0.631455
11:134813967:A:G	rs2000577	LINC02714,LINC02706	0.0229	0.0601	0.703	4.0027e-06	0.381032
11:134814063:T:C	rs12804167	LINC02714,LINC02706	0.0269	0.0426	0.5271	4.31614e-06	0.631455
11:134814096:C:T	rs34965705	LINC02714,LINC02706	0.0269	0.0426	0.5271	4.31614e-06	0.631455
11:134814196:A:G	rs12804688	LINC02714,LINC02706	0.0269	0.0426	0.5271	4.31614e-06	0.631455
11:134814245:C:A	rs1940396255	LINC02714,LINC02706	-0.9993	0.1807	3.188e-08	6.60452e-05	-5.53016
11:134814365:C:T	rs12786926	LINC02714,LINC02706	0.023	0.0424	0.5877	4.1235e-06	0.542453
11:134814373:C:A	rs12785284	LINC02714,LINC02706	0.0269	0.0426	0.5271	4.31614e-06	0.631455
11:134814608:A:G	rs118075499	LINC02714,LINC02706	-0.1263	0.1039	0.2239	1.15663e-05	-1.21559
11:134814975:T:C	rs11819898	LINC02714,LINC02706	0.0269	0.0426	0.5271	4.31614e-06	0.631455
11:134815020:A:C	rs12786906	LINC02714,LINC02706	0.0269	0.0426	0.5271	4.31614e-06	0.631455
12:53936191:C:T	rs1867299	HOXC13-AS	-0.0464	0.0326	0.154	4.29806e-06	-1.42331
12:53936657:T:G	rs1992563	HOXC13-AS	-0.0452	0.0326	0.1652	4.22817e-06	-1.3865
12:53937136:T:C	rs139075078	HOXC13-AS	-0.0545	0.2183	0.8029	4.10127e-06	-0.249656
12:53937218:A:G	rs2366146	HOXC13-AS	-0.05	0.0325	0.1237	4.5504e-06	-1.53846
12:53937946:G:A	rs2366147	HOXC13-AS	-0.0202	0.0355	0.5694	6.5767e-06	-0.569014
12:53938119:G:A	rs2366148	HOXC13-AS	-0.0196	0.0357	0.5835	6.39926e-06	-0.54902
15:37743850:T:C	rs62048176	LOC105370773	-0.0937	0.0812	0.2484	7.29458e-06	-1.15394
15:37744698:T:C	rs558045290	LOC105370773	-1.4679	0.1861	3.031e-15	0.0208022	-7.88769
15:37745486:A:G	rs535598143	LOC105370773	-0.0781	0.2127	0.7134	4.33606e-06	-0.367184
15:37746003:G:A	rs74776151	LOC105370773	-0.0481	0.0658	0.4646	3.76259e-06	-0.731003
15:37747243:A:G	rs113701313	LOC105370773	-0.0537	0.0648	0.4076	3.82211e-06	-0.828704
15:37747445:T:G	rs1437766013	LOC105370773	-0.0273	0.0576	0.6351	3.78113e-06	-0.473958
15:37748916:C:T	rs111858963	LOC105370773	-0.0481	0.0658	0.4646	3.76259e-06	-0.731003
15:37749025:C:T	rs112934458	LOC105370773	-0.0058	0.153	0.9699	3.92193e-06	-0.0379085
15:37749379:C:T	rs112766813	LOC105370773	-0.0481	0.0658	0.4646	3.76259e-06	-0.731003
15:37749610:C:A	rs112048480	LOC105370773	-0.1339	0.0573	0.01937	6.54086e-06	-2.33682
15:37749780:T:C	rs73382257	LOC105370773	-0.0068	0.0582	0.9071	4.27447e-06	-0.116838
15:37752269:C:T	rs80107550	LOC105370773	-0.0481	0.0658	0.4646	3.76259e-06	-0.731003
15:37752411:A:G	rs77171883	LOC105370773	-0.0537	0.0648	0.4076	3.82211e-06	-0.828704
15:37752497:C:T	rs10162750	LOC105370773	-0.02	0.0336	0.5522	4.94727e-06	-0.595238
15:37752904:T:C	rs192421172	LOC105370773	0.0099	0.153	0.9483	3.78677e-06	0.0647059
15:37753503:G:T	rs62048179	LOC105370773	-0.1313	0.1198	0.273	8.92467e-06	-1.09599
15:37753604:T:C	rs8041484	LOC105370773	-0.0566	0.0495	0.2537	4.40103e-06	-1.14343
15:37755386:C:T	rs7177142	LOC105370773	-0.0184	0.0362	0.6118	3.95354e-06	-0.508287
15:37755831:A:C	rs56137019	LOC105370773	-0.0068	0.0582	0.9071	4.27447e-06	-0.116838
15:37756063:T:C	rs116855379	LOC105370773	-0.0481	0.0658	0.4646	3.76259e-06	-0.731003
15:37756080:G:T	rs74006786	LOC105370773	-0.0578	0.0652	0.3751	3.86089e-06	-0.886503
15:37756349:C:A	rs74006788	LOC105370773	-0.0578	0.0652	0.3751	3.86089e-06	-0.886503
15:37756886:A:C	rs8038747	LOC105370773	-0.0068	0.0582	0.9071	4.27447e-06	-0.116838
15:37757584:A:G	rs113493767	LOC105370773	-0.0767	0.0692	0.2678	4.02415e-06	-1.10838
15:37758213:G:A	rs7179943	LOC105370773	-0.0164	0.0349	0.6389	3.86111e-06	-0.469914
15:37760297:A:G	rs375234562	LOC105370773	-0.3107	0.1503	0.03868	4.26052e-06	-2.0672
15:37760947:C:T	rs16965548	LOC105370773	-0.021	0.0564	0.7091	3.81966e-06	-0.37234
15:37761061:T:C	rs75073611	LOC105370773	-0.0354	0.0636	0.5778	3.75216e-06	-0.556604
15:37761271:C:T	rs10220765	LOC105370773	-0.021	0.0564	0.7091	3.81966e-06	-0.37234
15:37761789:G:A	rs117510764	LOC105370773	-0.0354	0.0636	0.5778	3.75216e-06	-0.556604
15:37762477:C:T	rs61683968	LOC105370773	-0.0371	0.0592	0.5315	3.76247e-06	-0.626689
15:37763380:A:G	rs117883530	LOC105370773	0.1273	0.1405	0.3651	4.48134e-06	0.90605
15:37765951:T:C	rs74006790	LOC105370773	-0.0447	0.063	0.4785	3.78047e-06	-0.709524
15:37767025:T:C	rs16965554	LOC105370773	-0.0371	0.0592	0.5315	3.76247e-06	-0.626689
15:37767487:A:C	rs16965556	LOC105370773	-0.0077	0.0524	0.8833	3.91708e-06	-0.146947
15:37768545:T:C	rs146080662	LOC105370773	0.1395	0.1504	0.3535	4.58993e-06	0.927527
15:37768726:T:C	rs74846304	LOC105370773	-0.0354	0.0636	0.5778	3.75216e-06	-0.556604
15:37768885:C:A	rs73382288	LOC105370773	-0.0159	0.0445	0.7202	4.00164e-06	-0.357303
15:37770201:C:T	rs28489718	LOC105370773	0.0148	0.0396	0.7086	5.4379e-06	0.373737
15:37770268:T:C	rs28629774	LOC105370773	0.0133	0.0388	0.7321	5.12945e-06	0.342784
15:37770809:T:C	rs61448479	LOC105370773	-0.0257	0.0454	0.5707	3.86343e-06	-0.566079
15:37770810:C:A	rs386783118	LOC105370773	0.0051	0.0425	0.9044	5.08498e-06	0.12
15:37771543:T:G	rs16965564	LOC105370773	0.0154	0.0396	0.698	5.48527e-06	0.388889
15:37772127:A:C	rs12438698	LOC105370773	0.0154	0.0396	0.698	5.48527e-06	0.388889
15:37773271:C:A	rs1498424	LOC105370773	-0.0239	0.0347	0.4904	3.9145e-06	-0.688761
15:37774133:C:T	rs16965614	LOC105370773	-0.0294	0.0577	0.6104	3.78821e-06	-0.509532
15:37774185:T:C	rs16965617	LOC105370773	-0.0371	0.0592	0.5315	3.76247e-06	-0.626689
15:37774847:G:T	rs12385946	LOC105370773	-0.0318	0.0581	0.5837	3.77411e-06	-0.547332
15:37776628:T:G	rs73382301	LOC105370773	-0.0077	0.0524	0.8833	3.91708e-06	-0.146947
15:37777167:C:T	rs57067876	LOC105370773	-0.0226	0.0345	0.5124	3.9434e-06	-0.655072
15:37777797:T:G	rs56296924	LOC105370773	-0.0404	0.0594	0.4965	3.75376e-06	-0.680135
15:37778058:A:G	rs1891088548	LOC105370773	-0.0208	0.0345	0.5463	4.00939e-06	-0.602899
15:37778137:C:T	rs7183582	LOC105370773	-0.0208	0.0345	0.5463	4.00939e-06	-0.602899
15:37778191:A:G	rs117647008	LOC105370773	-0.068	0.0668	0.3089	4.12369e-06	-1.01796
15:37778204:C:T	rs7177183	LOC105370773	-0.0233	0.0346	0.5001	3.7418e-06	-0.67341
15:37778242:G:A	rs7172319	LOC105370773	-0.0208	0.0345	0.5463	4.00939e-06	-0.602899
15:37778355:G:A	rs7172547	LOC105370773	-0.0208	0.0345	0.5463	4.00939e-06	-0.602899
15:37778361:C:T	rs7177384	LOC105370773	-0.0208	0.0345	0.5463	4.00939e-06	-0.602899
15:37778404:C:T	rs7177559	LOC105370773	-0.0208	0.0345	0.5463	4.00939e-06	-0.602899
15:37778421:T:C	rs7172029	LOC105370773	-0.0208	0.0345	0.5463	4.00939e-06	-0.602899
15:37778817:C:A	rs4283188	LOC105370773	-0.0218	0.0345	0.5278	3.97357e-06	-0.631884
15:37778849:C:A	rs34152729	LOC105370773	-0.0214	0.0346	0.537	3.99705e-06	-0.618497
15:37779052:T:G	rs4399507	LOC105370773	-0.0307	0.0348	0.3773	3.7749e-06	-0.882184
15:37780148:G:A	rs8040172	LOC105370773	-0.0222	0.0345	0.5208	3.9404e-06	-0.643478
15:37780209:G:A	rs8023986	LOC105370773	-0.0222	0.0345	0.5208	3.9404e-06	-0.643478
15:37780286:C:T	rs8028416	LOC105370773	-0.0237	0.0346	0.4936	3.90393e-06	-0.684971
15:37780564:G:A	rs117531830	LOC105370773	0.0375	0.1048	0.7203	3.77108e-06	0.357824
15:37780695:T:C	rs10520087	LOC105370773	0.0133	0.0506	0.7919	4.72692e-06	0.262846
15:37780906:G:T	rs1891117563	LOC105370773	-0.068	0.0668	0.3089	4.12369e-06	-1.01796
15:37781319:C:T	rs67573780	LOC105370773	-0.0629	0.0468	0.1782	4.38129e-06	-1.34402
15:37781897:T:C	rs10520086	LOC105370773	-0.027	0.0345	0.4328	3.79173e-06	-0.782609
15:37781917:C:T	rs16965642	LOC105370773	0.0307	0.0568	0.5886	4.14852e-06	0.540493
15:37781978:G:A	rs80274741	LOC105370773	0.035	0.1031	0.7345	3.76279e-06	0.339476
15:37782734:A:G	rs7174283	LOC105370773	-0.0415	0.0443	0.3486	3.87858e-06	-0.936795
15:37783036:A:G	rs73384235	LOC105370773	-0.0609	0.0468	0.1925	4.3035e-06	-1.30128
15:37783271:A:G	rs73384236	LOC105370773	-0.0629	0.0468	0.1782	4.38129e-06	-1.34402
15:37784415:C:T	rs7170704	LOC105370773	-0.0285	0.0419	0.497	3.77288e-06	-0.680191
15:37784712:T:C	rs75141329	LOC105370773	-0.068	0.0668	0.3089	4.12369e-06	-1.01796
15:37784765:C:T	rs74566545	LOC105370773	-0.068	0.0668	0.3089	4.12369e-06	-1.01796
15:37785014:G:A	rs75163010	LOC105370773	0.0375	0.1048	0.7203	3.77108e-06	0.357824
15:37785206:G:A	rs144089875	LOC105370773	-0.068	0.0668	0.3089	4.12369e-06	-1.01796
15:37785284:T:C	rs72720971	LOC105370773	-0.0416	0.0369	0.2587	3.78598e-06	-1.12737
15:37786054:C:T	rs8038168	LOC105370773	-0.0653	0.0478	0.1716	4.3353e-06	-1.36611
15:37786309:C:A	rs8038303	LOC105370773	-0.0707	0.0397	0.07457	5.15191e-06	-1.78086
15:37787863:T:G	rs117832189	LOC105370773	0.0601	0.1086	0.5799	3.92937e-06	0.553407
15:37789415:A:C	rs8024657	LOC105370773	-0.0247	0.0346	0.475	3.94407e-06	-0.713873
15:37789537:G:A	rs116957693	LOC105370773	0.0288	0.1274	0.8211	3.77295e-06	0.22606
15:37789952:G:A	rs73384250	LOC105370773	-0.0626	0.0479	0.1911	4.20585e-06	-1.30689
15:37790609:T:G	rs76246663	LOC105370773	0.0288	0.1274	0.8211	3.77295e-06	0.22606
15:37790900:G:A	rs2382028	LOC105370773	-0.0754	0.0487	0.122	4.6333e-06	-1.54825
15:37791244:A:G	rs549236221	LOC105370773	-1.7654	0.2013	1.779e-18	0.207149	-8.77
15:37792441:C:T	rs144565230	LOC105370773	-0.0951	0.0743	0.2005	4.45477e-06	-1.27995
15:37792486:C:T	rs7165539	LOC105370773	-0.0212	0.0323	0.5104	4.25519e-06	-0.656347
15:37792592:T:C	rs16965657	LOC105370773	-0.0141	0.0543	0.7952	3.9136e-06	-0.259669
15:37792642:T:C	rs117824731	LOC105370773	0.0015	0.1213	0.9903	3.83191e-06	0.012366
15:37792861:T:C	rs8042613	LOC105370773	-0.0622	0.0481	0.196	4.27811e-06	-1.29314
15:37792862:G:A	rs147221966	LOC105370773	0.1395	0.1504	0.3535	4.58993e-06	0.927527
15:37793192:G:A	rs56887497	LOC105370773	-0.0291	0.0618	0.6379	3.85822e-06	-0.470874
15:37795604:C:T	rs759127166	LOC105370773	-0.0251	0.1826	0.8906	3.97742e-06	-0.137459
15:37796847:T:C	rs559637552	LOC105370773	-1.7654	0.2013	1.779e-18	0.207149	-8.77
15:37797191:G:T	rs117983062	LOC105370773	-0.0115	0.1282	0.9284	4.06733e-06	-0.0897036
15:37799060:T:G	rs113804610	LOC105370773	-0.0136	0.1587	0.9318	3.94691e-06	-0.0856963
15:37801328:C:T	rs34874401	LOC105370773	0.0002	0.1311	0.9986	3.93895e-06	0.00152555
15:37801898:G:T	rs560456424	LOC105370773	-1.7654	0.2013	1.779e-18	0.207149	-8.77
15:60867006:T:C	rs142028924	RORA	-1.1169	0.1778	3.352e-10	0.0128364	-6.28178
15:60867673:C:T	rs77282013	RORA	0.1233	0.1086	0.2559	6.07338e-06	1.13536
15:78122593:T:C	rs60790001	CIB2	0.0605	0.0515	0.2402	5.81576e-06	1.17476
15:78123074:A:G	rs147988517	CIB2	-0.8845	0.1547	1.069e-08	0.000321971	-5.71752
16:81894829:T:C	rs548004328	PLCG2	-0.0142	0.1543	0.9266	3.91734e-06	-0.0920285
16:81895580:G:A	rs71727409	PLCG2	0.024	0.0347	0.4892	3.91367e-06	0.691643
16:81895774:A:G	rs13333348	PLCG2	0.0623	0.0941	0.508	5.20136e-06	0.662062
16:81895883:T:C	rs1143688	PLCG2	0.0257	0.035	0.4626	3.92987e-06	0.734286
16:81896036:A:G	rs9928597	PLCG2	0.0623	0.0941	0.508	5.20136e-06	0.662062
16:81896322:T:C	rs60427389	PLCG2	0.0556	0.0446	0.2124	4.8586e-06	1.24664
16:81896457:G:A	rs12933680	PLCG2	0.0306	0.0349	0.381	4.08509e-06	0.876791
16:81896485:A:G	rs12932057	PLCG2	0.0286	0.0348	0.4123	4.00445e-06	0.821839
16:86987305:T:C	rs1567519508	LINC02181	0.0147	0.0407	0.7185	5.39468e-06	0.361179
16:86987350:A:G	rs1567519508	LINC02181	0.0789	0.1179	0.503	3.93846e-06	0.669211
16:86987693:C:T	rs149229313	LINC02181	-0.8211	0.1308	3.403e-10	0.981978	-6.27752
16:86987831:C:A	rs116851347	LINC02181	0.0664	0.1046	0.5256	3.85446e-06	0.634799
16:86987921:A:G	rs4072201	LINC02181	0.0231	0.034	0.4968	1.72126e-05	0.679412
16:86988373:A:G	rs28405967	LINC02181	0.046	0.0556	0.4076	4.7936e-06	0.827338
16:86988521:G:A	rs4473193	LINC02181	-0.0057	0.0604	0.9245	3.77717e-06	-0.0943709
16:86988669:A:G	rs1913309911	LINC02181	0.0232	0.0339	0.4932	1.75494e-05	0.684366
20:16660836:A:C	rs73105287	RPL7AP13,SNRPB2,OTOR	0.0052	0.0668	0.9379	4.02751e-06	0.0778443
20:16661011:T:C	rs75093662	RPL7AP13,SNRPB2,OTOR	-0.0141	0.0493	0.775	4.29144e-06	-0.286004
20:16661502:A:C	rs7361672	RPL7AP13,SNRPB2,OTOR	0.0082	0.0571	0.8858	4.13295e-06	0.143608
20:16661521:T:C	rs73105293	RPL7AP13,SNRPB2,OTOR	-0.0275	0.0871	0.752	4.58053e-06	-0.315729
20:16661727:T:C	rs78418192	RPL7AP13,SNRPB2,OTOR	0.1458	0.2415	0.5459	4.11736e-06	0.603727
20:16661768:T:C	rs73105295	RPL7AP13,SNRPB2,OTOR	-0.0263	0.0866	0.7614	4.56634e-06	-0.303695
20:16661826:A:C	rs191368038	RPL7AP13,SNRPB2,OTOR	-0.6771	0.1248	5.83e-08	8.42684e-05	-5.42548
20:16662220:A:C	rs151065036	RPL7AP13,SNRPB2,OTOR	0.1232	0.1322	0.3514	9.59742e-06	0.931921
20:16662727:C:T	rs6080358	RPL7AP13,SNRPB2,OTOR	-0.0287	0.0451	0.5245	8.34706e-06	-0.636364
20:16662776:T:C	rs17745751	RPL7AP13,SNRPB2,OTOR	-0.1022	0.1375	0.4576	6.28243e-06	-0.743273
20:16662824:T:C	rs4813238	RPL7AP13,SNRPB2,OTOR	0.0298	0.0336	0.3748	4.55801e-06	0.886905
20:63569917:C:A	rs1191508337	HELZ2	0.026	0.0317	0.412	5.43967e-06	0.820189
20:63570791:A:G	rs200446454	HELZ2	-1.5771	0.2048	1.357e-14	0.000968594	-7.70068
20:63570948:G:A	rs3746346	HELZ2	0.0447	0.0339	0.1872	1.00435e-05	1.31858
20:63617922:G:A	rs4809585	GMEB2	-0.0376	0.041	0.359	4.83441e-06	-0.917073
20:63618049:T:C	rs4809586	GMEB2	0.0886	0.0351	0.01156	2.58627e-05	2.52422
20:63618054:A:C	rs6010973	GMEB2	-0.0568	0.0316	0.07181	9.61022e-06	-1.79747
20:63618495:A:G	rs546607927	GMEB2	-1.4834	0.1917	1.017e-14	0.00279454	-7.73813
p-value was calculated using multivariate regression.

## Sheet: PC38.4
Supplementary Table 17b: Fine mapping (PIP and z-scores) of mQTLs associated with PC 38:4 (C) in AIDHS cohort
Predictor	SNP	Gene Names	PC 38:4 (C) Beta	PC 38:4 (C) SE	PC 38:4 (C) P	PC 38:4 (C) PIP	PC 38:4 (C) z-scores
11:61685355:A:G	rs567718015	DAGLA	0.06237	0.112629	0.579789	0.00746061	0.554174
11:61697053:T:C	rs17827816	DAGLA	-0.0256838	0.0273703	0.348142	0.0119876	-0.937956
11:61700227:A:G	rs377307547	DAGLA	0.148301	0.141781	0.295669	0.00755578	1.04584
11:61708057:T:G	rs373443118	DAGLA	0.227825	0.0983386	0.0206003	0.0158201	2.3174
11:61739395:T:C	rs372495332	DAGLA	0.0731286	0.0980952	0.45605	0.0074367	0.745158
11:61740937:G:A	rs2240285	DAGLA	-0.032036	0.0695269	0.645004	0.00810526	-0.460432
11:61745928:A:G	rs61896068	DAGLA	-0.0490243	0.0322588	0.128712	0.00776711	-1.51703
11:61748295:C:T	rs198422	DAGLA	-0.0456947	0.0276574	0.0986288	0.014292	-1.64982
11:61749438:A:G	rs3741255	DAGLA	0.0181881	0.0309575	0.55691	0.0077109	0.587097
11:61751841:A:C	rs1791799	MYRF	-0.000368414	0.0270468	0.989133	0.00759229	-0.0148148
11:61757035:C:T	rs2238001	MYRF,MYRF-AS1	-0.0279114	0.0428743	0.515105	0.0112042	-0.65035
11:61758258:A:G	rs198476	MYRF	0.0268325	0.0277163	0.333084	0.00759449	0.967509
11:61758345:T:C	rs2065815038	MYRF	-0.0491579	0.0500977	0.326572	0.0166879	-0.982036
11:61759651:T:C	rs2065852921	MYRF	0.0225705	0.0291361	0.438618	0.0131324	0.776632
11:61760834:A:C	rs198470	MYRF	0.0583317	0.0294135	0.0474616	0.0101536	1.98299
11:61761795:G:T	rs11230796	MYRF	-0.0502027	0.0321338	0.118347	0.0136078	-1.56386
11:61764728:T:C	rs12791843	MYRF	-0.0369459	0.0267505	0.167365	0.0106489	-1.37687
11:61764950:T:C	rs375020538	MYRF	0.320056	0.124464	0.0101856	0.0202494	2.57108
11:61770057:G:T	rs1226999397	MYRF	-0.122163	0.0345183	0.000409013	0.0255554	-3.54203
11:61771134:G:A	rs149804	MYRF	0.0446019	0.0339885	0.189554	0.00833365	1.31176
11:61772219:A:G	rs2066244456	MYRF	0.0135582	0.0336595	0.687128	0.0376936	0.403561
11:61772252:T:C	rs369053433	MYRF	0.133581	0.089721	0.136656	0.00775735	1.48941
11:61774120:T:C	rs143059056	MYRF	0.163547	0.093913	0.0817257	0.00875083	1.74121
11:61784292:T:C	rs370887875	MYRF	-0.158522	0.0830223	0.0563295	0.147518	-1.90964
11:61788602:T:C	rs12786694	MYRF,TMEM258	0.0681836	0.0581051	0.240729	0.00773054	1.17384
11:61796827:T:G	rs4246215	FEN1	-0.2597	0.0308	3.717e-17	0.0116404	-8.43182
11:61798436:C:T	rs174541	FEN1	-0.2574	0.0307	5.13e-17	0.0102372	-8.38436
11:61800281:A:C	rs174544	FADS1	-0.2645	0.0324	3.185e-16	0.00800467	-8.16358
11:61802358:T:C	rs174546	FADS1	-0.2735	0.0314	2.969e-18	0.0479526	-8.71019
11:61803311:C:T	rs174547	FADS1	-0.2715	0.0314	5.747e-18	0.0315378	-8.6465
11:61814292:C:T	rs174560	FADS1	-0.2916	0.0326	3.546e-19	0.289867	-8.94479
11:61817672:G:A	rs174562	FADS2	-0.2687	0.0314	1.202e-17	0.0190977	-8.55732
11:61820833:G:A	rs174564	FADS2	-0.2873	0.0318	1.541e-19	0.614978	-9.03459
11:61830500:G:A	rs1535	FADS2	-0.2728	0.0317	6.742e-18	0.0249229	-8.60568
11:61850697:G:A	rs61897795	FADS2	-0.142604	0.0526105	0.00676391	0.00720555	-2.71103
11:61852421:T:C	rs174595	FADS2	-0.177218	0.0411749	1.7433e-05	0.0118303	-4.30097
11:61855569:C:T	rs377442303	FADS2	-0.0569915	0.0622993	0.360386	0.0222869	-0.914928
11:61856709:C:T	rs97384	FADS2	-0.126855	0.0292616	1.51525e-05	0.0169588	-4.33106
11:61862661:C:T	rs11605884	FADS2	-0.0769177	0.0489696	0.116377	0.00910781	-1.56939
11:61867831:C:T	rs2067488042	FADS2	-0.0751316	0.0457085	0.100364	0.00768586	-1.64333
11:61869306:T:G	rs369253940	FADS2	-0.065449	0.116179	0.573252	0.00873929	-0.562823
11:61869585:A:G	rs174626	FADS2	-0.0463327	0.0273038	0.089837	0.00939549	-1.69597
11:61872537:A:G	rs546747	FADS3	-0.0024297	0.0846213	0.977096	0.00925955	-0.0283688
11:61875291:T:C	rs174451	FADS3	-0.0449938	0.0377941	0.233967	0.0074324	-1.19048
11:61891824:G:A	rs1389608689	FADS3	-0.0192749	0.0283918	0.497273	0.00755256	-0.679577
11:61893232:G:A	rs528285	FADS3	-0.00559154	0.030539	0.854739	0.00779908	-0.183607
11:61903684:T:C	rs1151139	RAB3IL1	-0.0119585	0.031074	0.700389	0.00868661	-0.385852
11:61904793:C:T	rs174474	RAB3IL1	-0.00185066	0.028052	0.947405	0.00741351	-0.0676157
11:61906042:A:C	rs554697404	RAB3IL1	0.207695	0.170444	0.223131	0.0103598	1.2189
11:61907906:A:G	rs555055070	RAB3IL1	0.103603	0.136019	0.446322	0.00743102	0.761765
11:61909033:T:C	rs61898562	RAB3IL1	0.0903584	0.113845	0.42745	0.00720775	0.794376
11:61911104:G:T	rs174478	RAB3IL1	0.0380088	0.0323546	0.240206	0.00879705	1.17284
11:61918319:T:C	rs77229376	RAB3IL1	0.00183382	0.0497072	0.970574	0.00765635	0.0362173
11:61922259:A:G	rs7127546	RAB3IL1	0.00533068	0.0285588	0.851945	0.00769509	0.185315
11:61924718:T:G	rs546810828	RAB3IL1	0.252239	0.149133	0.0908942	0.0105942	1.69148
11:61926213:A:G	rs17184810	RAB3IL1	0.0941921	0.0660726	0.154116	0.01899	1.42511
11:61930500:A:G	rs78982937	RAB3IL1	-0.068338	0.0943749	0.469066	0.00735242	-0.723517
11:61937218:T:C	rs373205571	RAB3IL1	0.166675	0.155253	0.283122	0.00919648	1.07341
11:61940173:G:A	rs2727268	RNU6-1243P,RAB3IL1	-0.0318484	0.050202	0.525876	0.00721098	-0.633466
11:61940688:T:C	rs6591676	RNU6-1243P,RAB3IL1	-0.00575864	0.027478	0.834018	0.0107265	-0.210909
11:61944727:A:G	rs12288004	RNU6-1243P,RAB3IL1	-0.0260942	0.0462626	0.572775	0.00815021	-0.563715
11:61948826:T:C	rs571498322	BEST1,RAB3IL1	-0.0491875	0.0430543	0.253377	0.0402317	-1.14153
11:61951554:A:G	rs2736596	BEST1	-0.0609557	0.0410967	0.138143	0.0110488	-1.48418
11:61957111:G:T	rs195161	BEST1	0.0336202	0.0278832	0.228031	0.0118963	1.2043
11:61967832:T:G	rs377693938	LOC399900,FTH1,LOC107984334,BEST1	0.161436	0.124474	0.194773	0.00908702	1.29639
11:61970750:G:A	rs113017397	LOC399900,FTH1,BEST1	-0.013055	0.114831	0.909493	0.0072234	-0.114111
11:61975500:T:C	rs117832375	LOC399900,FTH1,BEST1	-0.179514	0.0870463	0.0392869	0.0133465	-2.06322
11:61976497:G:A	rs149816614	LOC399900,FTH1	-0.0676246	0.118113	0.567008	0.00851111	-0.572396
11:61977644:A:C	rs532529269	LOC399900	0.00378473	0.0958544	0.968508	0.00722883	0.0396246
11:61978802:G:T	rs76978219	LOC399900	-0.0432955	0.0801034	0.588905	0.0072055	-0.540574
11:61980716:A:G	rs17156632	LOC399900	0.195162	0.155083	0.208355	0.012938	1.25854
11:61990378:C:A	rs373075183	LOC399900	0.0739376	0.0922761	0.423056	0.00778813	0.80065
11:61996802:A:G	rs535730669	LOC399900	0.0886871	0.161729	0.583488	0.00763655	0.548547
11:61997886:G:A	rs147299260	LOC399900	-0.0241496	0.0771981	0.754439	0.00731627	-0.312176
11:61998702:A:G	rs12575056	LOC399900	0.0191004	0.0278873	0.493463	0.00724219	0.684588
11:61999133:T:C	rs4343027	LOC399900	-0.0419034	0.0546261	0.4431	0.0078096	-0.767399
11:62000281:T:C	rs1942759447	LOC399900	-0.0153669	0.0319899	0.63101	0.00804381	-0.48125
11:62000440:C:T	rs1328166399	LOC399900	0.0555425	0.0317379	0.0802377	0.0342164	1.75079
11:62001501:A:G	rs7937198	LOC399900	-0.0558101	0.0277332	0.0442884	0.0205744	-2.01444
p-value was calculated using multivariate regression.
