# Supplementary material for: Identification of lipid quantitative trait loci linked with cardiometabolic disease in Asian Indians and Europeans: A genome-wide association study and Mendelian randomization
Source: PLoS Med. 2026 Apr 23;23(4):e1005039. doi: 10.1371/journal.pmed.1005039 (PMC13105358; doi:10.1371/journal.pmed.1005039)
Supplement: S18 Table — a: Association of genetic variants with serum lipid metabolite species in AIDHS/SDS. b: Association of genetic variants with plasma lipid metabolite species in AIDHS/SDS. The p-value was calculated using multivariate regression. (XLSX) [file pmed.1005039.s024.xlsx]

## Sheet: Serum
Supplementary Table 18a: Association of genetic variants with serum lipid metabolite species in AIDHS/SDS
Predictor	SNP	Genes	MAF	Metabolites	MODEL1 Beta	MODEL1 SE	MODEL1 P	MODEL2 Beta	MODEL2 SE	MODEL2 P	MODEL3 Beta	MODEL3 SE	MODEL3 P
20:3988574:T:C	rs6037714	RNF24	0.0344186	CAR 18:3	-0.1414	0.0265	9.079e-08	-0.4098	0.0875	2.801e-06	-0.136	0.0252	6.421e-08
22:43226336:T:G	rs142570686	SCUBE1	0.027907	CE 18:3	-0.2792	0.1017	0.006038	-0.1341	0.0238	1.802e-08	-0.1276	0.0241	1.209e-07		MODEL 1	Adjusted for age, gender, BMI, T2D, CAD, genetic PCs and metabolite PCs
3:79996325:G:A	rs7640276	ROBO1	0.0167442	CE 20:4	-0.1272	0.0227	2.08e-08	-0.1214	0.0247	8.564e-07	-0.1204	0.0246	9.68e-07		MODEL 2	Adjusted for age, gender, BMI, T2D, CAD, genetic PCs, metabolite PCs, and classical lipids
9:38323103:C:A	rs190125296		0.00604651	CE 20:4	-1.0463	0.2226	2.599e-06	-0.1311	0.0245	8.589e-08	-0.1313	0.0245	8.454e-08		MODEL 3	Adjusted for age, gender, BMI, T2D, CAD, genetic PCs, and classical lipids
11:61817672:G:A	rs174562	FADS2	0.177674	CE 20:4	-0.2489	0.0396	3.403e-10	-0.1317	0.0246	8.993e-08	-0.1214	0.0246	7.806e-07
12:47970141:C:T	rs569902923	TMEM106C,VDR	0.0130233	CE 20:4	-0.804	0.147	4.47e-08	-0.1532	0.0245	4.03e-10	-0.1446	0.0244	3.224e-09	*
12:47979824:A:G	rs552610139	COL2A1	0.00744186	CE 20:4	-0.9402	0.1882	5.848e-07	-0.1359	0.0244	2.697e-08	-0.1287	0.0244	1.331e-07
13:62935159:G:A	rs541995045	LINC01075,LINC00358	0.00837209	CE 20:4	-0.8344	0.2072	5.674e-05	-0.1706	0.0251	1.127e-11	-0.1526	0.0241	2.563e-10
4:63224375:G:A	rs367793420		0.0116279	Cer d41:1	-0.1169	0.0209	2.22e-08	-0.1222	0.0239	3.271e-07	-0.113	0.0246	4.235e-06
10:127891060:G:A	rs146593998	CLRN3	0.0330233	Cer d41:1	-0.4319	0.0804	7.884e-08	-0.136	0.0241	1.723e-08	-0.1278	0.0247	2.247e-07
2:104154318:C:T	rs375697570	LOC105373523	0.0111628	Cer d42:1	-0.1191	0.0217	3.94e-08	-0.113	0.0237	1.842e-06	-0.1094	0.0242	5.94e-06
4:70314455:C:T	rs537473574	CSN3,FDCSP	0.00790698	Cer d42:1	-0.7095	0.1513	2.725e-06	-0.1452	0.0237	8.519e-10	-0.1466	0.0241	1.173e-09
12:105888357:A:G	rs549724388	KRT18P20,SLC41A2	0.00697674	Cer d42:1	-1.1051	0.1958	1.656e-08	-0.1285	0.0236	5.101e-08	-0.1289	0.024	7.651e-08	*
12:126178664:C:T	rs151093743	TMEM132B	0.00883721	Cer d42:1	-0.8671	0.1719	4.531e-07	-0.1253	0.0234	8.941e-08	-0.1235	0.0239	2.494e-07
3:139832961:A:G	rs367660974	ATP5MC1P3,PIK3CB	0.00651163	Cer d44:1	-1.2187	0.1878	8.563e-11	-0.1368	0.023	2.908e-09	-0.128	0.0236	5.519e-08	*
6:46141195:G:A	rs199961562	ENPP4	0.0125581	Cer d44:1	-0.7385	0.1427	2.261e-07	-0.1393	0.0227	8.012e-10	-0.1391	0.0236	3.565e-09
8:86021094:T:C	rs535968616	PSKH2,ATP6V0D2, CNBD1	0.00883721	Cer d44:1	-0.8276	0.1638	4.329e-07	-0.1252	0.0229	4.716e-08	-0.1347	0.0236	1.114e-08
1:112146590:A:G	rs72696750	KCND3,DDX20	0.127442	DG O-37:1|DG O-21:0_16:1	-0.2252	0.0466	1.358e-06	-0.1407	0.0246	1.067e-08	-0.1211	0.025	1.303e-06
2:61953621:T:C	rs544420296	COMMD1	0.0134884	DG O-37:1|DG O-21:0_16:1	-0.6074	0.142	1.878e-05	-0.1445	0.0241	1.909e-09	-0.1428	0.0246	6.403e-09
3:122244411:A:G	rs372590642	CASR	0.00837209	DG O-37:1|DG O-21:0_16:1	-0.7949	0.1519	1.659e-07	-0.1563	0.0245	1.675e-10	-0.1624	0.0248	6.275e-11
4:58614902:C:A	rs282729	SRIP1	0.193023	DG O-37:1|DG O-21:0_16:1	-0.1233	0.0217	1.3e-08	-0.1273	0.0248	2.806e-07	-0.1223	0.025	9.73e-07
7:150790114:C:T	rs548495733	TMEM176B,TMEM176A	0.00837209	DG O-37:1|DG O-21:0_16:1	-0.7877	0.1594	7.686e-07	-0.1569	0.0241	7.979e-11	-0.1559	0.0246	2.351e-10
7:17933557:G:A	rs529975927	SNX13	0.00511628	DG O-37:1|DG O-21:0_16:1	-0.7507	0.1635	4.387e-06	-0.1506	0.0243	5.857e-10	-0.1508	0.0247	1.028e-09		19.7% lost GWAS sig in model 3
8:29761085:T:C	rs574436546	LINC02099	0.00883721	DG O-37:1|DG O-21:0_16:1	-0.6816	0.1467	3.398e-06	-0.1452	0.0247	4.071e-09	-0.1355	0.025	5.749e-08		47.5% remained strongly sig in all three models or atleast 2 models
9:103978037:C:T	rs148732050	CYLC2	0.00651163	DG O-37:1|DG O-21:0_16:1	-0.6393	0.1701	0.000171	-0.1372	0.0244	1.93e-08	-0.1339	0.0249	7.673e-08		33 % were significant in 1 model.
10:79432437:T:C	rs142719636	ZCCHC24	0.00744186	DG O-37:1|DG O-21:0_16:1	-0.9041	0.1679	7.264e-08	-0.1829	0.0268	9.196e-12	-0.1842	0.0273	1.453e-11	*
11:104899122:T:C	rs536801286	CASP12	0.0144186	DG O-37:1|DG O-21:0_16:1	-0.8741	0.1387	2.903e-10	-0.1404	0.0245	9.477e-09	-0.1453	0.025	5.843e-09	*	* GWAS p values consistent acorss all models
16:22114823:G:A	rs566691573	VWA3A	0.0153488	DG O-37:1|DG O-21:0_16:1	-0.1183	0.0218	5.87e-08	-0.1332	0.0247	6.606e-08	-0.1386	0.0251	3.202e-08	*
18:77253647:A:C	rs79729803	GALR1	0.00697674	DG O-37:1|DG O-21:0_16:1	-1.0011	0.1964	3.461e-07	-0.1483	0.0245	1.347e-09	-0.1504	0.0248	1.277e-09
11:33893827:A:G	rs117174779	LMO2	0.00372093	FA 15:0 (pentadecylic acid)	-0.1206	0.0199	1.427e-09	-1.0997	0.1901	7.213e-09	-0.1091	0.0246	9.013e-06
7:1364180:A:C	rs538105218	C7orf50,COX19,ADAP1,GET4	0.00418605	FA 18:1 (oleic acid)	-0.5851	0.1841	0.001478	-0.11	0.02	4.089e-08	-0.123	0.0235	1.659e-07
6:153181151:G:A	rs506084	MTRF1L,FBXO5	0.02	FA 18:2 (linoleic acid)	-0.409	0.0839	1.085e-06	-0.0997	0.0186	8.372e-08	-0.1096	0.0217	4.66e-07
14:48658015:A:G	rs573471095	LOC105378178	0.00604651	FA 18:2 (linoleic acid)	-0.0921	0.0164	2.14e-08	-0.0995	0.0199	5.507e-07	-0.1032	0.0233	9.451e-06
11:18682173:C:T	rs10832968	SRSF3P1, SPTY2D1	0.0916279	FA 20:0 (arachidic acid)	-0.1352	0.0364	0.0002077	-0.0935	0.0175	9.409e-08	-0.0955	0.0209	4.952e-06
8:101550784:A:G	rs187846061	GRHL2	0.00976744	FA 20:3 (homo-gamma-linolenic acid)	-0.0627	0.0117	8.898e-08	-0.4106	0.0798	2.669e-07	-0.0441	0.0178	0.01317
4:64146314:T:C	rs115368148	TECRL	0.0530233	FA 20:4 (arachidonic acid)	-0.0546	0.0108	4.519e-07	-0.222	0.0386	8.636e-09	-0.0912	0.0192	2.051e-06
11:61814292:C:T	rs174560	FADS1	0.15907	FA 20:4 (arachidonic acid)	-0.0903	0.0158	1.056e-08	-0.0495	0.0124	6.721e-05	-0.0654	0.0193	0.0006806
14:28345553:C:A	rs140269150	BNIP3P1	0.0167442	FA 20:4 (arachidonic acid)	-0.0533	0.0107	5.97e-07	-0.081	0.0124	7.373e-11	-0.0864	0.0192	6.891e-06
11:61800281:A:C	rs174544	FADS1	0.156279	FA 20:5 (eicosapentaenoic acid)	-0.0951	0.0163	5.288e-09	-0.0738	0.0153	1.342e-06	-0.0927	0.02	3.461e-06
1:81240813:A:G	rs565209135	COX6A1P1,HNRNPA1P64,HMGB1P18	0.0153488	FA 8:0 (caprylic acid)	-0.6123	0.132	3.484e-06	-0.1291	0.0228	1.412e-08	-0.1059	0.0241	1.061e-05
2:239016230:T:C	rs116000247	HDAC4	0.0106977	FA 8:0 (caprylic acid)	-0.8509	0.1406	1.445e-09	-0.1476	0.0229	1.225e-10	-0.1335	0.0242	3.446e-08	*
4:14555392:T:C	rs78842674	LINC00504	0.0102326	FA 8:0 (caprylic acid)	-0.9037	0.1343	1.74e-11	-0.1597	0.0229	3.363e-12	-0.1562	0.024	8.171e-11	*
8:87905294:C:T	rs142469142	DCAF4L2	0.0162791	FA 8:0 (caprylic acid)	-0.6501	0.1158	1.996e-08	-0.1404	0.0229	9.034e-10	-0.1319	0.0241	4.421e-08	*
12:93298665:A:G	rs369849271	LOC643339	0.00883721	FA 8:0 (caprylic acid)	-0.1157	0.0203	1.28e-08	-0.1203	0.0231	1.824e-07	-0.1139	0.0242	2.588e-06
15:53318816:C:A	rs561217563	LINC02490	0.00651163	Hex3Cer 34:1;2O	-0.1183	0.022	7.427e-08	-0.8492	0.1622	1.648e-07	-0.1065	0.0231	4.11e-06
2:206244124:T:G	rs76755611	GPR1-AS	0.0106977	LPC 16:0	-0.3314	0.0905	0.0002522	-0.0839	0.0149	1.847e-08	-0.075	0.0172	1.358e-05
6:23154151:G:A	rs184382827	LOC10537497	0.0176744	LPC 16:0	-0.0753	0.014	7.03e-08	-0.3417	0.0662	2.412e-07	-0.0624	0.0174	0.000332
9:86947888:T:C	rs541800976	GAS1,GAS1RR	0.0111628	LPC 16:0	-0.4265	0.0907	2.572e-06	-0.0873	0.0149	4.509e-09	-0.0915	0.0173	1.138e-07
12:22935460:T:C	rs374362712	CMAS,THEM4P1,ABCC9	0.00976744	LPC 16:0	-0.4392	0.0912	1.451e-06	-0.0905	0.0149	1.193e-09	-0.091	0.0172	1.237e-07
2:206244124:T:G	rs76755611	GPR1-AS	0.0106977	LPC 18:2	-0.5211	0.1232	2.338e-05	-0.1112	0.0206	6.75e-08	-0.1073	0.0221	1.174e-06
14:20416592:T:C	rs534553703	TEP1,RPPH1	0.00790698	LPC 18:2	-0.6269	0.1207	2.05e-07	-0.1144	0.0205	2.254e-08	-0.106	0.0222	1.803e-06
2:66454538:C:T	rs77645255	MEIS1	0.0153488	LPC 20:3	-0.647	0.1115	6.453e-09	-0.1378	0.0227	1.19e-09	-0.1448	0.0237	9.46e-10	*
2:71849087:C:T	rs10198802	DYSF,RNU6-105P,ZNF638	0.00976744	LPC 20:3	-0.1271	0.0209	1.3e-09	-0.1418	0.0239	2.865e-09	-0.1534	0.0246	4.525e-10	*
2:71894172:G:A	rs6709669	DYSF,RNU6-105P,ZNF638	0.0144186	LPC 20:3	-0.1175	0.0206	1.15e-08	-0.1182	0.0226	1.785e-07	-0.1261	0.0236	9.607e-08	*
16:79619574:C:T	rs181382923	LOC101928230,MAF	0.0111628	LPC 20:3	-0.5562	0.1317	2.4e-05	-0.1226	0.0228	7.678e-08	-0.1432	0.0238	1.855e-09	*
20:51503812:C:A	rs551309703	NFATC2	0.00744186	LPC 20:3	-0.8627	0.1639	1.406e-07	-0.1419	0.0228	4.501e-10	-0.1411	0.0237	2.666e-09
10:27966471:T:G	rs377346277	ARMC4	0.0055814	LPC 22:4	-0.8503	0.1471	7.535e-09	-0.1366	0.0205	2.862e-11	-0.1388	0.0225	7.205e-10	*
3:67985862:T:G	rs146198792	TAFA1	0.0172093	LPC O-16:0	-0.0625	0.0118	1.138e-07	-0.3515	0.0617	1.198e-08	-0.0759	0.0175	1.48e-05
16:81895774:A:G	rs13333348	PLCG2	0.0306977	LPC O-16:0	-0.0704	0.0119	3.677e-09	-0.2671	0.0468	1.118e-08	-0.0816	0.0176	3.545e-06
2:104253532:A:G	rs140688408	LOC100287010	0.0176744	PC 34:1	-0.1055	0.0186	1.397e-08	-0.5405	0.0986	4.247e-08	-0.1183	0.0227	1.851e-07
11:128861969:A:G	rs368376801	KCNJ1	0.00651163	PC 34:1	-0.114	0.0207	3.586e-08	-0.8647	0.1436	1.729e-09	-0.1395	0.0226	6.244e-10	*
2:165074327:T:C	rs139264453	SCN3A	0.015814	PC 35:5|PC 15:1_20:4	-0.3951	0.0716	3.455e-08	-0.0997	0.017	4.269e-09	-0.1142	0.019	1.906e-09	*
2:36518396:G:T	rs575052943	CRIM1	0.00651163	PC 35:5|PC 15:1_20:4	-0.4368	0.1003	1.339e-05	-0.0975	0.017	9.091e-09	-0.0973	0.0192	4.068e-07
3:134596558:T:G	rs114581636	EPHB1	0.00930233	PC 35:5|PC 15:1_20:4	-0.4864	0.0948	2.858e-07	-0.0915	0.017	6.935e-08	-0.0977	0.0191	3.138e-07
6:85522785:C:T	rs183997486	SNX14	0.00511628	PC 35:5|PC 15:1_20:4	-0.6838	0.112	1.03e-09	-0.1233	0.0168	2.279e-13	-0.1355	0.0189	7.869e-13	*
6:93333108:G:T	rs540200063	EPHA7	0.00604651	PC 35:5|PC 15:1_20:4	-0.4389	0.1102	6.825e-05	-0.1236	0.017	3.343e-13	-0.1381	0.019	3.307e-13
1:86611327:T:C	rs573298310	CLCA4-AS1	0.0134884	PC 36:3 Isomer B	-0.2793	0.0869	0.001318	-0.0901	0.0167	7.499e-08	-0.0907	0.0191	2.14e-06
3:168350463:C:T	rs564390773	EGFEM1P	0.0055814	PC 36:3 Isomer B	-0.8385	0.1168	7.097e-13	-0.1153	0.0164	2.237e-12	-0.1312	0.019	4.876e-12	*
5:141947531:T:C	rs371961647	PCDH12	0.00837209	PC 36:3 Isomer B	-0.089	0.0151	4.12e-09	-0.0731	0.0169	1.494e-05	-0.0823	0.0191	1.678e-05
10:107875859:G:T	rs540029795	LINC01435	0.0144186	PC 36:3 Isomer B	-0.4034	0.0799	4.472e-07	-0.0899	0.0166	5.969e-08	-0.1266	0.0189	1.873e-11
10:8936579:C:T	rs7904957	RNA5SP299,CHCHD3P1	0.18186	PC 36:3 Isomer B	-0.0842	0.015	2.17e-08	-0.081	0.0165	9.753e-07	-0.0995	0.0191	1.8e-07
11:128861969:A:G	rs368376801	KCNJ1	0.00651163	PC 36:3 Isomer B	-0.6199	0.1092	1.369e-08	-0.09	0.0165	5.097e-08	-0.0949	0.0191	6.407e-07
6:51572880:A:G	rs532369138	TFAP2D, PKHD1	0.0130233	PC 38:4 Isomer C	-0.3129	0.1019	0.002129	-0.1086	0.0188	8.27e-09	-0.1051	0.0216	1.147e-06
11:61776027:C:T	rs174528	MYRF	0.208837	PC 38:4 Isomer C	-0.1283	0.0177	4.466e-13	-0.2019	0.0282	8e-13	-0.1086	0.0215	4.228e-07
11:61790331:C:T	rs102275	TMEM258	0.205116	PC 38:4 Isomer C	-0.1243	0.0178	2.905e-12	-0.2017	0.0287	1.936e-12	-0.1036	0.0215	1.463e-06
11:61796827:T:G	rs4246215	FEN1	0.187907	PC 38:4 Isomer C	-0.1176	0.0171	6.443e-12	-0.2074	0.0286	3.732e-13	-0.1076	0.0215	5.301e-07
11:61798436:C:T	rs174541	FADS2	0.192093	PC 38:4 Isomer C	-0.1161	0.0171	1.224e-11	-0.2043	0.0285	7.008e-13	-0.1059	0.0214	7.855e-07
11:61803311:C:T	rs174547	FADS1	0.177209	PC 38:4 Isomer C	-0.1228	0.0171	6.714e-13	-0.2218	0.0293	3.75e-14	-0.115	0.0214	7.97e-08	*
11:61830500:G:A	rs1535	FADS2	0.18	PC 38:4 Isomer C	-0.122	0.0168	4.03e-13	-0.0954	0.0183	1.888e-07	-0.111	0.0215	2.312e-07
2:64828835:G:A	rs117816129	RN7SL341P	0.0172093	PC 40:5 Isomer B	-0.4257	0.1005	2.269e-05	-0.1138	0.0211	6.71e-08	-0.1421	0.0225	2.449e-10
2:221021811:A:C	rs541361593	EPHA4,TMEM256P2	0.00511628	PC 40:6 Isomer B	-0.6813	0.1417	1.525e-06	-0.1018	0.0191	9.613e-08	-0.1224	0.0232	1.382e-07
5:165575308:G:A	rs187208409	RN7SKP60	0.00976744	PC 40:6 Isomer B	-0.47	0.1132	3.288e-05	-0.1036	0.0191	5.894e-08	-0.076	0.0234	0.001184
6:134409327:T:G	rs578160766	CHCHD2P4	0.00604651	PC 40:6 Isomer B	-0.5041	0.1461	0.0005609	-0.1209	0.0188	1.359e-10	-0.1033	0.0234	1.025e-05
8:131177722:T:C	rs139982986	LOC105375760	0.0283721	PC 40:6 Isomer B	-0.1028	0.0162	1.94e-10	-0.4724	0.0744	2.102e-10	-0.1181	0.0234	4.634e-07
10:70969825:G:A	rs114358406	LINC02622,PCBD1,SGPL1	0.0167442	PC 40:6 Isomer B	-0.0896	0.0163	3.74e-08	-0.0919	0.0191	1.548e-06	-0.0956	0.0234	4.365e-05
18:3053962:C:T	rs368837172	WWOX	0.0153488	PC 40:6 Isomer B	-0.506	0.1073	2.421e-06	-0.1055	0.0192	3.684e-08	-0.1022	0.0234	1.256e-05
1:228691329:G:A	rs547301608	FTH1P2,RNA5SP18,RNA5S17,DUSP5P1	0.00651163	PC 42:5	-1.2076	0.1813	2.694e-11	-0.1765	0.0249	1.477e-12	-0.1792	0.025	7.174e-13	*
4:104436484:C:T	rs553509348	CXXC4	0.0190698	PC 42:5	-0.4836	0.109	9.13e-06	-0.1462	0.025	4.86e-09	-0.139	0.0252	3.297e-08
13:90348632:T:C	rs118095211	KRT18P27,FAR1P1	0.00744186	PC 42:5	-0.124	0.0222	2.22e-08	-0.1281	0.0249	2.658e-07	-0.126	0.025	4.906e-07
16:88975959:T:C	rs7201599	CBFA2T3	0.30186	PC 42:5	-0.1588	0.0324	9.573e-07	-0.135	0.0248	5.065e-08	-0.1351	0.0249	6.038e-08
1:177505006:G:A	rs144877273	ASTN1,PTP4A1P7,PAPPA2	0.0134884	PC O-41:11	-0.5247	0.1228	1.915e-05	-0.1532	0.0235	7.206e-11	-0.1514	0.0241	3.498e-10
1:76264058:C:T	rs547516325	ST6GALNAC3	0.012093	PC O-41:11	-0.5955	0.1212	9.026e-07	-0.1407	0.0236	2.588e-09	-0.129	0.0242	1.021e-07
2:153150363:T:C	rs143551573	STAM2	0.0134884	PC O-41:11	-0.5276	0.1184	8.362e-06	-0.131	0.0238	3.503e-08	-0.1317	0.0242	5.393e-08
2:202130801:T:C	rs558133799	KIAA2012	0.00651163	PC O-41:11	-0.6926	0.1486	3.14e-06	-0.1393	0.0239	5.792e-09	-0.1396	0.0244	1.103e-08
2:34288021:G:T	rs531388873	LINC01317	0.00883721	PC O-41:11	-0.4349	0.1466	0.003018	-0.1322	0.0239	3.109e-08	-0.1314	0.0242	5.831e-08
3:164069940:A:G	rs73170705	LOC102724419,LOC730129	0.04	PC O-41:11	-0.3562	0.0688	2.254e-07	-0.1309	0.024	5.058e-08	-0.1267	0.0245	2.294e-07
4:184226245:A:G	rs78955743	ENPP6	0.00697674	PC O-41:11	-0.6637	0.1591	3.028e-05	-0.1268	0.0237	8.368e-08	-0.1158	0.0243	1.938e-06
4:187241284:T:G	rs185569860	F11,KLKB1	0.0111628	PC O-41:11	-0.9272	0.141	4.849e-11	-0.1649	0.0243	1.226e-11	-0.1439	0.0242	2.551e-09	*
5:112433306:G:A	rs148169160	STARD4,CAMK4	0.0223256	PC O-41:11	-0.3984	0.0908	1.155e-05	-0.1538	0.0239	1.341e-10	-0.1497	0.0244	8.938e-10
5:137710345:A:G	rs371138613	KLHL3	0.00837209	PC O-41:11	-0.7954	0.1447	3.881e-08	-0.1495	0.0236	2.502e-10	-0.1589	0.0242	4.714e-11	*
5:138104291:T:C	rs373183031	WNT8A,RNU6-1148P	0.0144186	PC O-41:11	-0.7515	0.1204	4.285e-10	-0.1644	0.0236	3.112e-12	-0.1766	0.0241	2.233e-13	*
5:178355205:T:C	rs181631257	COL23A1	0.00790698	PC O-41:11	-0.8782	0.1621	5.977e-08	-0.1356	0.0236	9.039e-09	-0.1289	0.0241	8.902e-08	*
5:85248900:G:A	rs551929642	PPIAP79	0.00837209	PC O-41:11	-0.5735	0.1333	1.687e-05	-0.1423	0.0236	1.694e-09	-0.1382	0.0242	1.101e-08	*
5:86237032:A:C	rs563785634	PTP4A1P4	0.0162791	PC O-41:11	-0.4543	0.1187	0.0001297	-0.1287	0.024	7.74e-08	-0.1242	0.0243	3.261e-07
7:10367122:A:G	rs117842025	PER3P1,GAPDHP68	0.00744186	PC O-41:11	-0.5649	0.1374	3.911e-05	-0.1284	0.0238	7.124e-08	-0.131	0.0244	7.598e-08
7:46908732:G:A	rs566603894	ZNF619P1,TTC4P1,FTLP15,IGFBP3	0.00790698	PC O-41:11	-0.7483	0.156	1.615e-06	-0.1401	0.0236	2.938e-09	-0.1459	0.0241	1.442e-09
7:47187689:G:A	rs542067289	TNS3,SNORD151	0.00744186	PC O-41:11	-0.388	0.1569	0.01343	-0.1586	0.0233	1.023e-11	-0.1435	0.0238	1.655e-09
8:119789778:G:A	rs112562547	TAF2	0.00697674	PC O-41:11	-0.8477	0.1622	1.729e-07	-0.1344	0.0236	1.31e-08	-0.1236	0.0242	3.307e-07
9:127631175:T:C	rs375796346	STXBP1	0.0139535	PC O-41:11	-0.5571	0.1214	4.459e-06	-0.1295	0.0239	6.367e-08	-0.13	0.0244	1.062e-07
9:13842879:G:T	rs184970400	PRDX1P1,SNORD137	0.00651163	PC O-41:11	-0.7311	0.1626	6.892e-06	-0.1295	0.0241	7.451e-08	-0.1276	0.0244	1.799e-07
10:19593212:T:G	rs61841437	MALRD1	0.04	PC O-41:11	-0.2812	0.0746	0.0001643	-0.136	0.0237	8.97e-09	-0.1443	0.0241	2.22e-09
10:3486516:T:C	rs147210772	LINC02669,LOC105376360	0.0102326	PC O-41:11	-0.586	0.1393	2.597e-05	-0.1529	0.0237	1.123e-10	-0.1545	0.0242	1.816e-10
10:7408249:T:C	rs138712557	SFMBT2	0.0102326	PC O-41:11	-0.8229	0.1366	1.717e-09	-0.1448	0.0238	1.122e-09	-0.1444	0.0241	2.225e-09	*
11:134638394:C:T	rs368073696	B3GAT1,GLB1L2	0.00651163	PC O-41:11	-0.7671	0.1582	1.237e-06	-0.1411	0.024	4.333e-09	-0.1323	0.0243	5.196e-08
11:23435455:G:A	rs71490680	WIZP1	0.0130233	PC O-41:11	-0.7913	0.1232	1.34e-10	-0.1672	0.0235	1.157e-12	-0.1652	0.0241	7.611e-12	*
18:46316224:A:G	rs540328188	SLC14A2	0.00883721	PC O-41:11	-0.6459	0.1556	3.327e-05	-0.1341	0.0235	1.22e-08	-0.1231	0.0242	3.516e-07
19:46600282:A:G	rs370587788	PPP5D1	0.00604651	PC O-41:11	-1.0508	0.1906	3.525e-08	-0.1437	0.0236	1.19e-09	-0.1436	0.0242	3.01e-09	*
22:43175309:A:C	rs77026398	TTLL12	0.0116279	PC O-41:11	-0.8446	0.12	1.912e-12	-0.1647	0.0236	3.123e-12	-0.1593	0.0241	3.902e-11	*
3:23791523:A:C	rs375543292	UBE2E1	0.0102326	PC P-32:1 or PC O-32:2	-0.7085	0.142	6.043e-07	-0.1436	0.0236	1.224e-09	-0.136	0.024	1.427e-08	*
6:89115937:A:G	rs6904340	SRSF12	0.228837	PC P-32:1 or PC O-32:2	-0.1509	0.034	9.003e-06	-0.1271	0.0238	9.138e-08	-0.1264	0.0242	1.715e-07
8:69480210:G:A	rs143644707	SULF1	0.0139535	PC P-36:1 or PC O-36:2	-0.1294	0.0219	3.58e-09	-0.1301	0.0241	6.446e-08	-0.1279	0.0246	2.097e-07
10:132374045:A:G	rs192314446	LRRC27	0.00604651	PC P-36:1 or PC O-36:2	-0.8226	0.173	1.994e-06	-0.1564	0.024	7.09e-11	-0.161	0.0245	4.792e-11	*
13:62729678:A:G	rs1953483605	LINC00448	0.00790698	PE P-36:4 or PE O-36:5	-0.1389	0.0205	1.176e-11	-0.7737	0.1215	1.89e-10	-0.137	0.0202	1.152e-11	*
13:110472587:A:G	rs72657969	COL4A2	0.0623256	SM 34:1;3O	-0.2635	0.057	3.769e-06	-0.12	0.022	4.673e-08	-0.1275	0.0225	1.475e-08	*
2:79727002:G:A	rs115714392	CTNNA2	0.0181395	SM 35:2;2O|SM 18:2;2O/17:0	-0.3649	0.111	0.001015	-0.1355	0.0217	4.38e-10	-0.1296	0.0223	6.426e-09	*
3:170450945:T:C	rs118174469	SLC7A14	0.0190698	SM 35:2;2O|SM 18:2;2O/17:0	-0.4971	0.108	4.172e-06	-0.1261	0.0218	7.125e-09	-0.1286	0.0225	1.167e-08	*
9:108900544:T:C	rs149529575	ELP1	0.0055814	SM 35:2;2O|SM 18:2;2O/17:0	-0.1226	0.021	5.227e-09	-1.0211	0.1741	4.469e-09	-0.116	0.0227	3.121e-07
6:99519029:G:A	rs542632233	USP45, TSTD3	0.0162791	SM d36:1	-0.126	0.0209	1.652e-09	-0.6524	0.1162	1.961e-08	-0.1134	0.0228	6.82e-07
13:22467875:A:G	rs141922154	LOC124903133	0.00511628	SM d40:2 Isomer A	-0.1038	0.0182	1.29e-08	-0.084	0.0207	4.977e-05	-0.081	0.0235	0.0005703
11:5390842:G:A	rs11037191	OR51B5, OR51M1	0.112093	SM d41:2 Isomer B	-0.1169	0.0205	1.19e-08	-0.1013	0.0219	3.877e-06	-0.1013	0.0229	1.003e-05
1:157541199:T:C	rs116313838	FCRL5	0.0134884	TG 46:4 Isomer B	-0.5842	0.1443	5.178e-05	-0.1355	0.0253	8.608e-08	-0.1143	0.0257	8.884e-06
1:176152668:A:G	rs533718974	COP1	0.0111628	TG 46:4 Isomer B	-0.1372	0.0245	2.21e-08	-0.8926	0.1835	1.153e-06	-0.108	0.0256	2.416e-05
3:16086843:A:G	rs148769889	GALNT15,DPH3	0.00930233	TG 46:4 Isomer B	-0.7678	0.1383	2.838e-08	-0.144	0.0249	7.412e-09	-0.1423	0.0255	2.319e-08	*
3:16206080:A:G	rs1024444678	GALNT15	0.015814	TG 46:4 Isomer B	-0.1216	0.0223	5.06e-08	-0.1561	0.025	4.49e-10	-0.1562	0.0254	8.349e-10	*
3:29143554:C:T	rs72619939	MESTP4	0.0162791	TG 46:4 Isomer B	-0.474	0.1239	0.0001298	-0.1477	0.0252	4.79e-09	-0.1334	0.0257	2.174e-07
4:15927869:A:G	rs181485053	FGFBP1,FGFBP2,PROM1	0.0130233	TG 46:4 Isomer B	-0.12	0.0224	8.84e-08	-0.1181	0.0253	2.998e-06	-0.1303	0.0256	3.692e-07
15:31135776:T:C	rs549928772	TRPM1	0.0162791	TG 46:4 Isomer B	-0.6646	0.141	2.449e-06	-0.1529	0.0248	6.864e-10	-0.1552	0.0253	8.844e-10	*
17:77171371:A:G	rs117316511	SEC14L1	0.0106977	TG 46:4 Isomer B	-0.7429	0.1559	1.89e-06	-0.1623	0.0247	5.012e-11	-0.1525	0.0254	1.808e-09	*
3:193670114:G:A	rs1006371374	OPA1	0.00837209	TG 46:5	-0.1312	0.0217	1.58e-09	-0.1366	0.0239	1.129e-08	-0.1358	0.0245	3.198e-08	*
9:103273818:C:T	rs558106752	LINC01492	0.012093	TG 46:5	-0.6423	0.1434	7.455e-06	-0.141	0.0241	4.763e-09	-0.1437	0.0247	5.723e-09	*
20:18052726:C:T	rs2149472	OVOL2	0.0232558	TG 46:5	-0.1218	0.0218	2.25e-08	-0.1252	0.0243	2.434e-07	-0.1192	0.0248	1.591e-06
5:111980733:A:G	rs139807995	NREP-AS1	0.00651163	TG 50:1|TG 16:0_18:0_16:1	-0.4627	0.0784	3.624e-09	-0.057	0.0106	7.755e-08	-0.0721	0.0155	3.293e-06
9:108110610:A:C	rs182666184	CHCHD4P2	0.0144186	TG 50:1|TG 16:0_18:0_16:1	-0.2781	0.0521	9.702e-08	-0.0641	0.0115	2.653e-08	-0.0737	0.0155	2.019e-06
18:49835224:T:C	rs147840664	MYO5B, SNHG22	0.00651163	TG 50:1|TG 16:0_18:0_16:1	-0.0546	0.01	4.726e-08	-0.4423	0.0783	1.642e-08	-0.0692	0.0154	7.341e-06
8:62239924:C:T	rs184080811	LOC124901952	0.00465116	TG 50:2	-0.1154	0.02	8.34e-09	-0.1225	0.0221	2.953e-08	-0.1321	0.0234	1.569e-08	*
12:130223457:G:A	rs545309938	RPS20P30,FZD10	0.00976744	TG 50:6	-0.1278	0.018	1.43e-12	-0.0932	0.0202	4.069e-06	-0.1054	0.0233	5.993e-06
11:61796827:T:G	rs4246215	FEN1	0.187907	TG 53:4	0.1106	0.0197	1.987e-08	0.1881	0.0333	1.58e-08	0.1179	0.0239	8.241e-07
11:61798436:C:T	rs174541	FADS2	0.192093	TG 53:4	0.1091	0.0197	3.124e-08	0.1845	0.0332	2.639e-08	0.1154	0.0239	1.393e-06
11:61802358:T:C	rs174546	FADS1	0.177209	TG 53:4	0.2089	0.0353	4.28e-14	0.1295	0.0228	1.287e-08	0.1204	0.0239	4.788e-07
11:61803311:C:T	rs174547	FADS1	0.177209	TG 53:4	0.1151	0.0197	4.96e-09	0.2018	0.0341	3.308e-09	0.1209	0.0239	4.273e-07
11:61820833:G:A	rs174564	FADS2	0.178605	TG 53:4	0.1945	0.0347	2.116e-08	0.1218	0.0228	8.697e-08	0.1153	0.0239	1.406e-06
1:85370753:A:G	rs1498377	DDAH1	0.275814	TG 54:7 Isomer A	-0.0972	0.0192	4.187e-07	-0.159	0.0296	7.737e-08	-0.0945	0.0244	0.000107
2:49628315:C:T	rs115283102	LOC124906005	0.00790698	TG 54:7 Isomer A	0.1062	0.0199	8.939e-08	0.8308	0.1671	6.612e-07	0.0922	0.0266	0.0005379
p-value was calculated using multivariate regression.

## Sheet: Plasma
Supplementary Table 18b: Association of genetic variants with plasma lipid metabolite species in AIDHS/SDS
Predictor	SNP	MAF	Genes	Metabolites	MODEL1 Beta	MODEL1 SE	MODEL1 P	MODEL2 Beta	MODEL2 SE	MODEL2 P	MODEL3 Beta	MODEL3 SE	MODEL3 P
11:61817672:G:A	rs174562	0.217009	FADS2	CE 20:4	-0.4054	0.0647	3.594e-10	-0.3847	0.065	3.225e-09	-0.2145	0.0419	3.035e-07
7:12335604:C:T	rs1963819	0.00733138	VWDE	CE 20:5	-0.319	0.0395	6.909e-16	-0.3348	0.0491	9.446e-12	-0.2733	0.0423	1.027e-10	*
7:35692174:T:C	rs17766963	0.167155	HERPUD2	CE 20:5	-0.2125	0.0432	8.926e-07	-0.2404	0.0451	9.519e-08	-0.2085	0.0426	9.763e-07		MODEL 1	Adjusted for age, gender, BMI, T2D, CAD, genetic PCs and metabolite PCs
11:130317560:G:T	rs115457659	0.00879765	SRP	Cer d42:2 Isomer A	-0.9166	0.3566	0.01014	-0.1952	0.0268	3.122e-13	-0.2743	0.0551	6.508e-07		MODEL 2	Adjusted for age, gender, BMI, T2D, CAD, genetic PCs, metabolite PCs, and classical lipids
4:140249418:T:C	rs137938768	0.00146628	SCOC	DG 36:3	-3.2551	0.4968	5.665e-11	-3.1088	0.5046	7.262e-10	-0.1888	0.047	5.842e-05		MODEL 3	Adjusted for age, gender, BMI, T2D, CAD, genetic PCs, and classical lipids
1:31744308:T:C	rs540570453	0.0175953	ADGRB2	FA 18:0;(2OH)	-1.1031	0.2011	4.14e-08	-0.3305	0.041	7.772e-16	-0.2846	0.0419	1.068e-11	*
6:43102598:C:A	rs142757127	0.0234604	PTK7	FA 18:0;(2OH)	-0.3059	0.0387	2.519e-15	-0.3365	0.0387	3.415e-18	-0.3141	0.0468	2.001e-11	*
17:44116997:A:G	rs142079900	0.0131965	HDAC5,LOC105371789	FA 18:0;(2OH)	-1.4965	0.1904	3.873e-15	-0.3159	0.0403	4.476e-15	-0.2747	0.0416	3.844e-11	*	37% lost sig in model 3
15:71752862:A:G	rs149202088	0.00146628	THSD4	FA 18:0;(2OH)	-2.362	0.4486	1.399e-07	-0.2798	0.0419	2.488e-11	-0.3015	0.0457	4.004e-11	*	41% stayed strongly sig in all three models
11:126288775:C:T	rs537883742	0.00146628	TIRAP	FA 18:0;(2OH)	-2.2336	0.4255	1.526e-07	-0.2401	0.0426	1.714e-08	-0.2677	0.0427	3.749e-10	*	22% were only sig in one model
4:24443042:C:A	rs76495718	0.00293255	PPARGC1A	FA 18:0;(2OH)	-2.7522	0.3775	3.098e-13	-0.3208	0.0417	1.542e-14	-0.259	0.0416	4.913e-10	*
22:49083141:T:C	rs377185505	0.00879765	TAFA5	FA 18:0;(2OH)	-1.317	0.259	3.683e-07	-0.2865	0.0421	1.062e-11	-0.2576	0.0421	9.067e-10	*	Combine
22:48908101:A:C	rs542964854	0.0131965	ZBED4,ALG12	FA 18:0;(2OH)	-1.3073	0.2451	9.582e-08	-0.2575	0.0422	1.095e-09	-0.2426	0.0421	8.332e-09	*	~71.5% signals remained significant and 29.5% became less significant in Model 3
7:5722852:A:C	rs532773104	0.00439883	RNF216	FA 18:0;(2OH)	-0.3042	0.0394	1.097e-14	-0.2838	0.0394	6.002e-13	-0.2428	0.0426	1.183e-08	*
18:25634258:T:C	rs145287423	0.0102639	ZNF521	FA 18:0;(2OH)	-1.3861	0.252	3.795e-08	-0.2861	0.0418	7.871e-12	-0.2655	0.0468	1.406e-08	*
2:58736676:T:C	rs182288644	0.00293255	LINC01122	FA 18:0;(2OH)	-2.0432	0.3719	3.934e-08	-0.2578	0.042	8.656e-10	-0.2409	0.0425	1.46e-08	*
22:49972996:C:A	rs1027051473	0.0219941	IL17REL,TTLL8	FA 18:0;(2OH)	-0.9601	0.1868	2.738e-07	-0.2382	0.0424	1.91e-08	-0.2375	0.0425	2.303e-08	*
4:87977280:G:A	rs147576786	0.0102639	SPP1	FA 18:0;(2OH)	-1.289	0.2196	4.345e-09	-0.3027	0.0407	1.009e-13	-0.2318	0.0419	3.258e-08	*
5:158100256:A:G	rs377089411	0.00293255	EBF1	FA 18:0;(2OH)	-1.4309	0.3042	2.556e-06	-0.2293	0.0426	7.445e-08	-0.2322	0.0427	5.555e-08	*
7:47547940:A:G	rs371318240	0.0146628	TNS3	LPC O-16:0	-0.797	0.2284	0.0004843	-0.1075	0.0191	1.858e-08	-0.2216	0.0426	2.019e-07
15:64799123:A:G	rs550554884	0.0131965	PIF1,PLEKHO2,ANKDD1A	FA 18:0;(2OH)	-1.2716	0.2542	5.665e-07	-0.2371	0.0428	3.02e-08	-0.2143	0.043	6.309e-07
2:54089911:T:C	rs146160116	0.00879765	ACYP2	FA 18:0;(2OH)	-1.4126	0.2905	1.157e-06	-0.2317	0.042	3.421e-08	-0.1959	0.0423	3.688e-06
5:119361582:G:A	rs147210451	0.00879765	TNFAIP8	FA 18:0;(2OH)	-1.3653	0.2389	1.105e-08	-1.3603	0.2396	1.36e-08	-0.1873	0.044	2.072e-05
8:6276091:T:G	rs547842108	0.00293255		LPC 16:0	-0.1991	0.0339	4.335e-09	-0.2781	0.0349	1.489e-15	-0.2743	0.0388	1.484e-12	*
16:12676418:A:G	rs182537388	0.00733138	CPPED1	LPC 16:0	-0.2045	0.0338	1.507e-09	-0.2197	0.0354	5.168e-10	-0.2494	0.0399	4.034e-10	*
13:51022461:C:T	rs75033862	0.0307918	GUCY1B2	LPC 16:0	-0.2071	0.0352	4.026e-09	-0.2127	0.0369	8.374e-09	-0.2132	0.0423	4.77e-07
7:89020767:G:A	rs113494771	0.0131965	ZNF804B	LPC 16:0	-0.547	0.162	0.0007356	-0.1922	0.0351	4.54e-08	-0.1611	0.0403	6.434e-05
15:62431890:G:A	rs568020910	0.0102639	TLN2	LPC 16:1	-0.2923	0.049	2.379e-09	-0.321	0.049	5.603e-11	-0.2657	0.0438	1.259e-09	*
11:24865611:C:T	rs542126128	0.00146628	LUZP2	LPC 17:0	-3.7921	0.4497	3.388e-17	-0.2844	0.0336	2.585e-17	-0.2962	0.0445	2.936e-11	*
10:97375875:A:G	rs576651007	0.0102639	RRP12	LPC 17:0	-0.2826	0.0296	1.336e-21	-0.2929	0.0296	4.488e-23	-0.2229	0.0415	8.044e-08	*
16:66422311:C:T	rs113404079	0.0131965	CDH5,BEAN1	LPC 17:0	-0.2263	0.0331	8.651e-12	-0.2304	0.0348	3.466e-11	-0.2186	0.0419	1.832e-07
9:103988661:C:T	rs568814730	0.00733138	CYLC2	LPC 17:0	-1.2673	0.238	1.006e-07	-1.3283	0.2437	4.999e-08	-0.2274	0.0493	3.947e-06
5:178100812:T:C	rs542587019	0.00879765	B4GALT7,TMED9	LPC 17:0	-1.0376	0.1902	4.855e-08	-0.249	0.0332	6.41e-14	-0.1858	0.042	9.811e-06
13:78879220:C:A	rs76135834	0.0146628	HSPD1P8	LPC 17:0	-0.5342	0.1496	0.0003558	-0.1974	0.0346	1.101e-08	-0.1797	0.0423	2.185e-05
5:177508842:A:G	rs553041054	0.0058651	DOK3	LPC 17:0	-0.6389	0.1706	0.0001813	-0.1975	0.0362	5.019e-08	-0.1627	0.0441	0.0002251
9:80591058:T:C	rs150112638	0.00733138	MTND2P9,MTCO1P51	LPC 20:3	-1.4063	0.2597	6.126e-08	-0.2562	0.0379	1.373e-11	-0.1995	0.0457	1.265e-05
15:37801898:G:T	rs560456424	0.00733138	CSNK1A1P1,CDIN1	LPC O-16:0	-1.7475	0.1994	1.851e-18	-0.2849	0.0259	3.55e-28	-0.3144	0.0452	3.524e-12	*
20:63570791:A:G	rs200446454	0.0058651	HELZ2	LPC O-16:0	-1.5866	0.2039	7.17e-15	-0.2317	0.0276	5.281e-17	-0.278	0.0402	4.451e-12	*
3:77035421:T:C	rs145555444	0.00879765	ROBO2	LPC O-16:0	-1.5632	0.1813	6.448e-18	-0.3072	0.0251	1.502e-34	-0.2741	0.0403	1.091e-11	*
4:37942425:C:T	rs183836721	0.0102639	TBC1D1	LPC O-16:0	-0.8046	0.1345	2.2e-09	-0.2252	0.0267	2.999e-17	-0.2448	0.0408	1.965e-09	*
1:197901610:C:T	rs542112266	0.00733138	CRB1, DENND1B	LPC O-16:0	-1.1224	0.1785	3.216e-10	-0.1849	0.028	3.758e-11	-0.244	0.0408	2.235e-09	*
6:131851573:T:C	rs182396254	0.0102639	ENPP1	LPC O-16:0	-0.539	0.1367	8.043e-05	-0.2136	0.0289	1.459e-13	-0.2293	0.0422	5.398e-08	*
11:31786949:T:C	rs3026399	0.0146628	ELP4	LPC O-16:0	-0.7752	0.1439	7.213e-08	-0.2	0.0279	7.195e-13	-0.2209	0.0414	9.798e-08	*
8:29354566:C:T	rs368814725	0.00733138	DUSP4,HMGB1P23,KIF13B	LPC O-16:0	-1.103	0.1776	5.318e-10	-0.2208	0.0278	1.822e-15	-0.2135	0.0418	3.252e-07
20:16661826:A:C	rs191368038	0.016129	MACROD2	LPC O-16:0	-0.198	0.0292	1.123e-11	-0.2072	0.0292	1.231e-12	-0.2128	0.0419	3.843e-07
15:60867006:T:C	rs142028924	0.00733138	RORA	LPC O-16:0	-1.137	0.1753	8.82e-11	-0.1892	0.0287	4.502e-11	-0.2112	0.0422	5.709e-07
15:78123074:A:G	rs147988517	0.0117302	CIB2	LPC O-16:0	-0.8911	0.1531	5.863e-09	-0.2098	0.0274	1.758e-14	-0.2018	0.042	1.566e-06
6:79945133:G:A	rs184696002	0.0102639	ELOVL4	LPC O-16:0	-0.1969	0.0293	1.885e-11	-0.1974	0.0293	1.695e-11	-0.2279	0.0479	1.963e-06
8:15147746:A:G	rs11776413	0.00879765	SGCZ	LPC O-16:0	-0.7697	0.1593	1.356e-06	-0.1889	0.0279	1.374e-11	-0.1952	0.042	3.389e-06
8:127997847:T:C	rs75558477	0.0278592	PVT1	LPC O-16:0	-0.5303	0.1225	1.494e-05	-0.1716	0.0284	1.524e-09	-0.2175	0.0472	3.973e-06
3:167963096:G:A	rs529718920	0.00439883	HMGN2P26,GOLIM4,EGFEM1P	LPC O-16:0	-1.6158	0.2043	2.618e-15	-0.1853	0.028	3.805e-11	-0.1842	0.0415	9.114e-06
1:65612171:G:A	rs540305535	0.0058651	LEPR	LPC O-16:0	-0.204	0.0296	5.124e-12	-0.2038	0.0296	5.428e-12	-0.1838	0.0421	1.273e-05
1:198778169:C:T	rs558096054	0.01	PTPRC	LPC O-16:0	-0.6897	0.1657	3.157e-05	-0.2036	0.03229	9.37e-10	-0.1865	0.0429	1.35e-05
6:147401698:A:G	rs142907641	0.016129	STXBP5	LPC O-16:0	-0.5298	0.1232	1.704e-05	-0.1641	0.0297	3.331e-08	-0.1867	0.0432	1.529e-05
10:71785048:T:C	rs397517340	0.00879765	CDH23	LPC O-16:0	-0.2207	0.0294	6.383e-14	-0.2198	0.0294	8.057e-14	-0.184	0.0428	1.678e-05
9:79337418:G:A	rs181956912	0.00879765	CHCHD2P9,LNCARSR,TLE4	LPC O-16:0	-1.0211	0.1739	4.302e-09	-0.1868	0.028	2.688e-11	-0.1781	0.0423	2.529e-05
16:86987693:C:T	rs149229313	0.0146628	FOXL1,FOXC2	LPC O-16:0	-0.816	0.1299	3.374e-10	-0.2107	0.0311	1.205e-11	-0.1952	0.0468	2.994e-05
3:133090016:T:G	rs549235168	0.00733138	TMEM108	LPC O-16:0	-1.2041	0.199	1.433e-09	-0.2021	0.029	3.126e-12	-0.2011	0.0487	3.679e-05
11:4549814:T:G	rs150743638	0.0557185	OR52M1,OR52M2P	LPC O-16:0	-0.3451	0.0659	1.662e-07	-0.1579	0.028	1.721e-08	-0.1694	0.0414	4.221e-05
6:71149149:A:G	rs142178143	0.0058651	BECN1P2	LPC O-16:0	-0.1921	0.0267	6.455e-13	-0.1876	0.0274	7.615e-12	-0.1677	0.0418	6.11e-05
11:110793415:A:G	rs78126857	0.00733138	HNRNPA1P60,ARHGAP20	LPC O-16:0	-0.1945	0.0295	4.433e-11	-0.2045	0.0295	4.395e-12	-0.1521	0.0415	0.0002479
11:134814245:C:A	rs188837178	0.00733138	GLB1L3,ACAD8,THYN1	LPC O-16:0	-0.9771	0.1793	5.014e-08	-0.1877	0.0279	1.635e-11	-0.1443	0.042	0.0005916
6:8280653:C:T	rs7771158	0.0293255	SCARNA27,EEF1E1	LPC O-16:0	-0.2173	0.0285	2.413e-14	-0.208	0.0285	3.13e-13	-0.1396	0.043	0.00118
6:37673353:T:C	rs112892344	0.0175953	MDGA1	LPC O-16:0	-0.4421	0.1226	0.0003121	-0.1519	0.0282	7.15e-08	-0.1085	0.0428	0.0112
2:59137102:G:A	rs75601073	0.00879765	EIF3FP3,FANCL,VRK2	PC 28:0	-0.9627	0.2208	1.301e-05	-0.2403	0.0363	3.496e-11	-0.2556	0.0464	3.649e-08
4:47220987:A:G	rs114741223	0.0102639	GABRB1	PC 28:0	-0.8497	0.1888	6.788e-06	-0.2544	0.0366	3.74e-12	-0.2089	0.0429	1.133e-06
10:85084850:G:A	rs76717361	0.00733138	GRID1	PC 28:0	-0.589	0.1934	0.00232	-0.1945	0.0356	4.788e-08	-0.1854	0.0419	9.495e-06
7:12938658:C:A	rs563098910	0.00733138	VWDE,TMEM106B	PC 28:0	-0.23	0.0347	3.436e-11	-1.0676	0.2269	2.533e-06	-0.1755	0.0422	3.135e-05
13:81405431:C:T	rs77423149	0.00439883	PTMAP5	PC 28:0	-1.6683	0.3061	5.008e-08	-0.2621	0.0359	3.097e-13	-0.189	0.0461	4.2e-05
22:48923458:T:C	rs368702459	0.0102639	ZBED4,ALG12	PC 28:0	-0.8065	0.1837	1.13e-05	-0.2116	0.0364	5.951e-09	-0.1649	0.0428	0.0001182
6:136641892:A:G	rs556092960	0.00146628	MAP3K5, MAP3K5-AS1	PC 34:1	-0.4428	0.0493	2.492e-19	-0.4707	0.0493	1.24e-21	-0.4219	0.0393	6.74e-27	*
4:62527292:C:T	rs571141934	0.00293255	ADGRL3	PC 34:1	-0.3096	0.0428	4.785e-13	-0.3123	0.0465	1.828e-11	-0.3151	0.0406	8.694e-15	*
18:23934110:A:G	rs143114646	0.00439883	LAMA3	PC 34:1	-1.1985	0.2621	4.814e-06	-0.2575	0.0463	2.637e-08	-0.3222	0.0418	1.367e-14	*
5:98610364:G:A	rs7726587	0.016129	DDX18P4,RGMB	PC 34:1	-0.3093	0.0391	2.612e-15	-0.3267	0.0391	6.634e-17	-0.3104	0.0417	9.953e-14	*
7:12402758:G:A	rs560988445	0.00879765	VWDE	PC 34:1	-1.1774	0.2677	1.092e-05	-0.241	0.0436	3.121e-08	-0.3189	0.0452	1.726e-12	*
7:23721935:G:A	rs184443614	0.00733138	STK31	PC 38:4 Isomer C	-0.3063	0.0393	6.7e-15	-0.3274	0.0393	8.353e-17	-0.2873	0.0413	3.353e-12	*
11:61798436:C:T	rs174541	0.225806	FEN1	PC 38:4 Isomer C	-0.2967	0.0483	8.18e-10	-0.2931	0.049	2.134e-09	-0.202	0.0433	3.132e-06
11:61796827:T:G	rs4246215	0.221408	FEN1	PC 38:4 Isomer C	-0.3028	0.0485	4.113e-10	-0.2994	0.0491	1.081e-09	-0.1985	0.0433	4.652e-06
11:61803311:C:T	rs174547	0.215543	FADS1	PC 38:4 Isomer C	-0.2862	0.0484	3.279e-09	-0.2818	0.0491	9.386e-09	-0.1857	0.0434	1.846e-05
11:61790331:C:T	rs102275	0.228739	TMEM258	PC 38:4 Isomer C	-0.2849	0.049	5.935e-09	-0.2801	0.0496	1.632e-08	-0.1835	0.0435	2.451e-05
11:61830500:G:A	rs1535	0.219941	FADS2	PC 38:4 Isomer C	-0.282	0.0486	6.568e-09	-0.2769	0.0492	1.89e-08	-0.1807	0.0435	3.226e-05
11:61776027:C:T	rs174528	0.23607	MYRF	PC 38:4 Isomer C	-0.2749	0.0483	1.265e-08	-0.2683	0.0489	4.214e-08	-0.1703	0.0436	9.324e-05
4:42448676:A:G	rs138013188	0.0058651	ATP8A1	TG 50:1|TG 16:0_16:0_18:1	-2.2007	0.3419	1.217e-10	-2.0855	0.3389	7.601e-10	-0.2061	0.0404	3.279e-07
p-value was calculated using multivariate regression.
