# Supplementary material for: Identification of lipid quantitative trait loci linked with cardiometabolic disease in Asian Indians and Europeans: A genome-wide association study and Mendelian randomization
Source: PLoS Med. 2026 Apr 23;23(4):e1005039. doi: 10.1371/journal.pmed.1005039 (PMC13105358; doi:10.1371/journal.pmed.1005039)
Supplement: S19 Table — The p-value was calculated using multivariate regression. (XLSX) [file pmed.1005039.s025.xlsx]

## Sheet: Sheet1
Supplementary Table 19: The association of LPC O-16:0 with SUGCT gene region (identified by Cadby et al, 2022)
Predictor	SNP	MAF	Gene	MODEL2 Beta	MODEL2 SE	MODEL2 P	MODEL3 Beta	MODEL3 SE	MODEL3 P		Predictor	SNP	MAF	Gene	MODEL2 Beta	MODEL2 SE	MODEL2 P	MODEL3 Beta	MODEL3 SE	MODEL3 P
7:40832259:G:A	rs1792711875	0.466443	SUGCT	-0.124809	0.0481915	0.00984459	-0.175643	0.0584916	0.0027894		7:47547940:A:G	rs371318240	0.0147	TNS3	-0.1075	0.0191	1.858e-08	-0.2216	0.0426	2.019e-07
7:40830155:C:A	rs6462989	0.464765	SUGCT	-0.124194	0.0481643	0.0101691	-0.172536	0.0584809	0.00330252
7:40860799:T:C	rs36067272	0.223993	SUGCT	-0.147705	0.0556679	0.00819048	-0.168209	0.0676116	0.0131302
7:40686705:A:G	rs6977963	0.161074	SUGCT	0.0430768	0.0654924	0.51097	0.183543	0.078718	0.0200597
7:40822230:C:T	rs142530316	0.232383	SUGCT	-0.112681	0.0559655	0.0445376	-0.1488	0.0678764	0.0287592
7:40703944:T:C	rs11768774	0.158557	SUGCT	0.0505746	0.0657092	0.44181	0.163398	0.0794127	0.0400765
7:40714416:T:C	rs11760535	0.158557	SUGCT	0.0505746	0.0657092	0.44181	0.163398	0.0794127	0.0400765
7:40811643:T:G	rs66651482	0.234899	SUGCT	-0.100901	0.055922	0.0717027	-0.13245	0.0679001	0.0515772
7:40812136:C:T	rs67648979	0.234899	SUGCT	-0.100901	0.055922	0.0717027	-0.13245	0.0679001	0.0515772
7:40691805:C:T	rs35456888	0.15604	SUGCT	0.0392486	0.0659862	0.552211	0.152955	0.0797496	0.0556082
7:40692095:T:C	rs4119078	0.15604	SUGCT	0.0392486	0.0659862	0.552211	0.152955	0.0797496	0.0556082
7:40692288:G:A	rs4119077	0.15604	SUGCT	0.0392486	0.0659862	0.552211	0.152955	0.0797496	0.0556082
7:40693142:T:C	rs17528582	0.15604	SUGCT	0.0392486	0.0659862	0.552211	0.152955	0.0797496	0.0556082
7:40792545:T:C	rs17688247	0.235738	SUGCT	-0.0944237	0.0562713	0.0938877	-0.130701	0.0683177	0.0562217
7:40788052:A:C	rs34994199	0.23406	SUGCT	-0.0895208	0.0563677	0.112799	-0.129713	0.0683091	0.0580705
7:40680808:G:A	rs11763592	0.151846	SUGCT	0.0364996	0.0682089	0.592777	0.14963	0.0825616	0.0704484
7:40931386:C:T	rs10264669	0.0394295	SUGCT	-0.103413	0.120223	0.390053	-0.22378	0.146192	0.126382
7:40931434:T:C	rs10249226	0.0394295	SUGCT	-0.103413	0.120223	0.390053	-0.22378	0.146192	0.126382
7:40934010:T:G	rs10258358	0.0394295	SUGCT	-0.103413	0.120223	0.390053	-0.22378	0.146192	0.126382
7:40936009:A:G	rs28801526	0.0394295	SUGCT	-0.103413	0.120223	0.390053	-0.22378	0.146192	0.126382
7:40937190:G:A	rs78296826	0.0394295	SUGCT	-0.103413	0.120223	0.390053	-0.22378	0.146192	0.126382
7:40937499:C:A	rs80125163	0.0394295	SUGCT	-0.103413	0.120223	0.390053	-0.22378	0.146192	0.126382
7:40942721:G:A	rs80087791	0.0394295	SUGCT	-0.103413	0.120223	0.390053	-0.22378	0.146192	0.126382
7:40942787:A:G	rs10273671	0.0394295	SUGCT	-0.103413	0.120223	0.390053	-0.22378	0.146192	0.126382
7:40785957:C:A	rs13225269	0.259228	SUGCT	-0.0877318	0.0547689	0.109736	-0.101738	0.0666354	0.127359
7:40610856:G:A	rs377193761	0.0151007	SUGCT	0.20318	0.188111	0.280544	0.344217	0.228471	0.132454
7:40923696:G:A	rs29888	0.0629195	SUGCT	0.0710012	0.0950448	0.455351	0.165644	0.113913	0.146451
7:40833320:T:C	rs1792793716	0.22651	SUGCT	-0.0579116	0.0552567	0.295057	-0.0974624	0.0672448	0.147774
7:40529915:C:T	rs370153679	0.0142617	SUGCT	0.188161	0.193268	0.330677	0.339135	0.234701	0.149007
7:40944436:A:C	rs200257171	0.0385906	SUGCT	-0.0853938	0.12116	0.48122	-0.210747	0.147404	0.153335
7:40946358:A:C	rs76702487	0.0385906	SUGCT	-0.0853938	0.12116	0.48122	-0.210747	0.147404	0.153335
7:40639010:T:C	rs1800143416	0.0176174	SUGCT	0.164211	0.176034	0.351297	0.292071	0.21418	0.173199
7:40828542:T:C	rs4723979	0.229027	SUGCT	-0.0509719	0.0552433	0.35656	-0.0902528	0.0672303	0.179977
7:40830367:T:C	rs34565813	0.227349	SUGCT	-0.0525864	0.0552774	0.341841	-0.0902609	0.0672714	0.180203
7:40832829:C:T	rs6949092	0.227349	SUGCT	-0.0525864	0.0552774	0.341841	-0.0902609	0.0672714	0.180203
7:40949264:C:T	rs113204757	0.0385906	SUGCT	-0.0711699	0.121414	0.557987	-0.197487	0.147668	0.181625
7:40954537:T:C	rs1784244618	0.0385906	SUGCT	-0.0711699	0.121414	0.557987	-0.197487	0.147668	0.181625
7:40958488:T:C	rs139448343	0.0385906	SUGCT	-0.0711699	0.121414	0.557987	-0.197487	0.147668	0.181625
7:40959333:T:C	rs1784300916	0.0385906	SUGCT	-0.0711699	0.121414	0.557987	-0.197487	0.147668	0.181625
7:40959425:T:G	rs6948606	0.0385906	SUGCT	-0.0711699	0.121414	0.557987	-0.197487	0.147668	0.181625
7:40923607:A:G	rs1279954163	0.0419463	SUGCT	-0.085413	0.114808	0.457201	-0.183491	0.139778	0.18979
7:40928553:C:T	rs1783928138	0.0419463	SUGCT	-0.0785252	0.117285	0.503429	-0.184287	0.142656	0.196931
7:40887297:G:A	rs368324640	0.0142617	SUGCT	0.239916	0.205742	0.244057	0.32076	0.250604	0.201073
7:40682745:A:C	rs370737585	0.0201342	SUGCT	0.158741	0.165429	0.337674	0.255579	0.201619	0.205438
7:40952164:G:T	rs148126270	0.0377517	SUGCT	-0.0523087	0.12238	0.669227	-0.183778	0.148917	0.217665
7:40953863:C:T	rs10253905	0.0377517	SUGCT	-0.0523087	0.12238	0.669227	-0.183778	0.148917	0.217665
7:40953904:T:C	rs10238359	0.0377517	SUGCT	-0.0523087	0.12238	0.669227	-0.183778	0.148917	0.217665
7:40954481:T:C	rs10241961	0.0377517	SUGCT	-0.0523087	0.12238	0.669227	-0.183778	0.148917	0.217665
7:40967047:A:C	rs28573248	0.0377517	SUGCT	-0.0523087	0.12238	0.669227	-0.183778	0.148917	0.217665
7:40967163:T:C	rs9986988	0.0377517	SUGCT	-0.0523087	0.12238	0.669227	-0.183778	0.148917	0.217665
7:40580282:G:T	rs375246051	0.0159396	SUGCT	0.133405	0.184183	0.469171	0.272384	0.224024	0.224529
7:40365453:A:G	rs376474794	0.0167785	SUGCT	-0.183437	0.18765	0.328706	-0.276892	0.228189	0.225459
7:40171190:C:A	rs186773116	0.00922819	SUGCT	0.35803	0.251139	0.154518	0.335232	0.304831	0.271905
7:40966341:G:A	rs6947654	0.499161	SUGCT	0.0535126	0.0479282	0.264667	0.0614956	0.0580338	0.289743
7:40894934:G:A	rs147195330	0.0302013	SUGCT	0.198357	0.137732	0.150366	0.176002	0.167598	0.294088
7:40641610:A:G	rs150761701	0.0243289	SUGCT	0.0914673	0.152366	0.548534	0.192813	0.185855	0.299962
7:40898997:G:A	rs188881844	0.0369128	SUGCT	0.154197	0.126258	0.222477	0.153706	0.153411	0.316797
7:40850182:G:T	rs1412720185	0.0125839	SUGCT	-0.222817	0.219332	0.310109	0.264495	0.264001	0.316822
7:40897381:A:C	rs373869381	0.0293624	SUGCT	0.188147	0.139461	0.177834	0.166549	0.169684	0.326744
7:40891118:G:A	rs374350198	0.0369128	SUGCT	0.145794	0.126467	0.249463	0.14855	0.153589	0.333849
7:41028768:G:A	rs117029149	0.00587248	SUGCT	0.0159738	0.315727	0.959667	0.364891	0.384125	0.342545
7:40966746:T:C	rs10270256	0.496644	SUGCT	-0.046968	0.0478652	0.326878	-0.0546078	0.0579532	0.346444
7:40181520:T:C	rs564636604	0.0100671	SUGCT	0.320935	0.222699	0.150096	0.236768	0.270598	0.381946
7:40966582:T:C	rs6948118	0.497483	SUGCT	-0.0435071	0.0477801	0.362903	-0.0501266	0.0578493	0.386572
7:40965698:C:T	rs7796119	0.499161	SUGCT	0.0454894	0.0481283	0.344969	0.0500044	0.0582782	0.39123
7:40966879:T:G	rs1784386755	0.499161	SUGCT	-0.042942	0.0481109	0.372464	-0.0481664	0.0582513	0.408649
7:40987042:A:G	rs556816538	0.386745	SUGCT	0.0159136	0.0483475	0.742162	0.0451353	0.058991	0.444509
7:40980559:G:T	rs6960159	0.387584	SUGCT	0.0170355	0.048385	0.724906	0.0440051	0.0590497	0.456439
7:40888944:T:C	rs369847592	0.0151007	SUGCT	0.220497	0.188226	0.241904	0.169252	0.227993	0.458171
7:40982197:C:A	rs13235016	0.389262	SUGCT	0.0165701	0.0483179	0.73177	0.0431557	0.0589688	0.464561
7:40978401:T:G	rs6967269	0.388423	SUGCT	0.0155176	0.0482663	0.747949	0.0424243	0.0589051	0.471683
7:40979121:T:C	rs2190348	0.388423	SUGCT	0.0155176	0.0482663	0.747949	0.0424243	0.0589051	0.471683
7:41008102:T:C	rs11771855	0.114094	SUGCT	0.0281993	0.0710444	0.69157	0.0620099	0.0862655	0.472537
7:41008300:A:C	rs11767383	0.114094	SUGCT	0.0281993	0.0710444	0.69157	0.0620099	0.0862655	0.472537
7:41010830:A:G	rs17772091	0.114094	SUGCT	0.0281993	0.0710444	0.69157	0.0620099	0.0862655	0.472537
7:41011996:G:A	rs10486702	0.114094	SUGCT	0.0281993	0.0710444	0.69157	0.0620099	0.0862655	0.472537
7:40910080:G:T	rs1007518	0.325503	SUGCT	-0.0451151	0.0518932	0.384999	-0.0452248	0.0629688	0.472917
7:40911257:A:G	rs6942942	0.313758	SUGCT	-0.0317516	0.0522936	0.543971	-0.0446291	0.0634961	0.482423
7:40979436:C:A	rs35273726	0.390101	SUGCT	0.0129852	0.0482447	0.787909	0.0405543	0.0588763	0.491221
7:40994265:G:A	rs7778307	0.104027	SUGCT	-0.0312644	0.0784186	0.690273	-0.0645312	0.0952483	0.498355
7:40987655:A:G	rs17772037	0.103188	SUGCT	-0.0274824	0.0786424	0.726871	-0.0637149	0.0955001	0.504928
7:40922257:G:T	rs11765424	0.440436	SUGCT	-0.0582718	0.0490178	0.235013	-0.039556	0.059308	0.505064
7:40975007:A:G	rs1554285015	0.388423	SUGCT	0.0116038	0.0483236	0.810317	0.0391008	0.0589751	0.50759
7:40980218:G:A	rs34951430	0.39094	SUGCT	0.0118562	0.0482836	0.806116	0.0387326	0.0589284	0.51126
7:40920197:C:T	rs17771654	0.444631	SUGCT	-0.0549174	0.0485285	0.258252	-0.0385827	0.0587212	0.51141
7:40920228:A:C	rs17714902	0.311242	SUGCT	-0.0426827	0.0517065	0.409441	-0.0403565	0.06276	0.520458
7:40917480:A:C	rs2190343	0.323826	SUGCT	-0.0395782	0.051725	0.444486	-0.0403311	0.0628099	0.521053
7:40919007:C:T	rs375100937	0.0385906	SUGCT	0.112159	0.124638	0.368561	0.0973711	0.151755	0.521364
7:40975183:C:T	rs17771915	0.389262	SUGCT	0.0101176	0.0482074	0.833839	0.0375523	0.0588337	0.523545
7:40975437:C:T	rs17715157	0.389262	SUGCT	0.0101176	0.0482074	0.833839	0.0375523	0.0588337	0.523545
7:40976163:G:A	rs6942431	0.389262	SUGCT	0.0101176	0.0482074	0.833839	0.0375523	0.0588337	0.523545
7:40976332:G:A	rs6946439	0.389262	SUGCT	0.0101176	0.0482074	0.833839	0.0375523	0.0588337	0.523545
7:40901418:T:C	rs372005538	0.0352349	SUGCT	0.148308	0.129465	0.252459	0.09985	0.157736	0.52697
7:41008296:C:T	rs11771067	0.458054	SUGCT	-0.0165279	0.0492902	0.737507	-0.0371634	0.0600346	0.536137
7:40919379:G:A	rs29883	0.432886	SUGCT	0.0521063	0.0466294	0.264265	0.0337224	0.0567633	0.552684
7:40922667:G:A	rs29887	0.439597	SUGCT	0.0489451	0.0467471	0.295531	0.0331939	0.0569362	0.560119
7:40982514:C:T	rs6970735	0.102349	SUGCT	-0.0191668	0.0788524	0.808037	-0.055321	0.0957802	0.563769
7:40916719:A:G	rs1795312294	0.42198	SUGCT	0.0484387	0.0472429	0.305647	0.032827	0.0575358	0.568526
7:40919787:C:T	rs29885	0.434564	SUGCT	0.0496086	0.0465678	0.287187	0.0319429	0.0566912	0.573343
7:40943657:G:A	rs1784102929	0.321309	SUGCT	-0.0397028	0.0514473	0.440598	-0.0338551	0.062451	0.587953
7:40930941:G:A	rs111717173	0.317953	SUGCT	-0.0401888	0.0509939	0.430957	-0.0319157	0.0618992	0.606325
7:40913285:G:A	rs29879	0.419463	SUGCT	0.0459257	0.0472746	0.331724	0.0296064	0.0575633	0.607219
7:40566675:G:A	rs539281543	0.0201342	SUGCT	-0.0108903	0.172223	0.949603	-0.104001	0.209997	0.620612
7:40961844:T:C	rs10249626	0.0771812	SUGCT	0.0352267	0.0890963	0.69271	-0.0516236	0.10824	0.633586
7:41002704:C:T	rs376928413	0.00671141	SUGCT	0.314459	0.294665	0.286342	0.168303	0.358727	0.639127
7:40962673:T:G	rs17771762	0.313758	SUGCT	-0.0362571	0.052091	0.486688	-0.0293547	0.0632334	0.642658
7:41001914:C:A	rs79035969	0.108221	SUGCT	0.0227037	0.0756537	0.764209	0.0423071	0.0918309	0.645182
7:40951203:A:G	rs28800237	0.32047	SUGCT	-0.0326765	0.0513567	0.524856	-0.0281447	0.0623424	0.651831
7:40143623:G:A	rs376812024	0.0100671	SUGCT	0.00729053	0.241143	0.975892	-0.13015	0.29336	0.657458
7:40175366:C:T	rs371339583	0.0100671	SUGCT	0.00729053	0.241143	0.975892	-0.13015	0.29336	0.657458
7:40934952:G:A	rs62452868	0.312919	SUGCT	-0.0402246	0.0519964	0.439483	-0.0279917	0.0631079	0.657531
7:40973686:C:T	rs17622266	0.301174	SUGCT	-0.0190878	0.0525842	0.716742	-0.0271436	0.0640177	0.671721
7:41002955:T:G	rs11766919	0.107383	SUGCT	0.0161372	0.075925	0.83176	0.0382757	0.0921408	0.677999
7:40906914:C:T	rs29873	0.437081	SUGCT	0.0423862	0.0468094	0.365576	0.0235209	0.0569851	0.679938
7:40938144:C:A	rs6462991	0.311242	SUGCT	-0.0374885	0.052133	0.472375	-0.0260204	0.0632612	0.680992
7:40948739:C:A	rs75185827	0.319631	SUGCT	-0.0301969	0.0513074	0.556395	-0.0246615	0.0623231	0.692468
7:40949044:C:T	rs11762380	0.319631	SUGCT	-0.0301969	0.0513074	0.556395	-0.0246615	0.0623231	0.692468
7:40929772:T:G	rs575353167	0.0369128	SUGCT	0.129416	0.130164	0.320517	0.0608376	0.158417	0.701093
7:40946378:G:A	rs371425093	0.0369128	SUGCT	0.129416	0.130164	0.320517	0.0608376	0.158417	0.701093
7:40934557:G:A	rs7807587	0.449664	SUGCT	-0.0344949	0.0490559	0.48223	-0.0226206	0.0593355	0.703171
7:40927622:G:A	rs982653	0.108221	SUGCT	0.00789135	0.0742567	0.915404	0.0339095	0.0894538	0.704773
7:40918240:G:A	rs57532292	0.116611	SUGCT	-0.00222171	0.0726034	0.975599	0.031471	0.087648	0.719679
7:40916429:G:A	rs29882	0.105705	SUGCT	-0.000779615	0.0755853	0.991774	0.032128	0.0908331	0.72369
7:40918234:A:G	rs74481946	0.105705	SUGCT	-0.000779615	0.0755853	0.991774	0.032128	0.0908331	0.72369
7:40979614:A:G	rs12701851	0.379195	SUGCT	0.00764313	0.0488443	0.87571	0.020679	0.0596432	0.728934
7:40931626:T:C	rs112414458	0.316275	SUGCT	-0.0305491	0.0510985	0.550177	-0.0204674	0.0620435	0.741603
7:40913791:G:A	rs42532	0.115772	SUGCT	-0.00163754	0.0727307	0.982045	0.0289452	0.0878205	0.741824
7:40914882:G:A	rs29880	0.115772	SUGCT	-0.00163754	0.0727307	0.982045	0.0289452	0.0878205	0.741824
7:40921651:T:C	rs29886	0.115772	SUGCT	-0.00163754	0.0727307	0.982045	0.0289452	0.0878205	0.741824
7:40933040:T:C	rs13221671	0.308725	SUGCT	-0.0348375	0.051453	0.49863	-0.0201959	0.0624882	0.746663
7:40959186:A:G	rs62452882	0.109899	SUGCT	-0.0378928	0.0783283	0.628734	-0.0297629	0.0949248	0.753981
7:40959552:T:C	rs151040565	0.109899	SUGCT	-0.0378928	0.0783283	0.628734	-0.0297629	0.0949248	0.753981
7:40959894:G:A	rs62452883	0.109899	SUGCT	-0.0378928	0.0783283	0.628734	-0.0297629	0.0949248	0.753981
7:40962938:C:T	rs62452886	0.109899	SUGCT	-0.0378928	0.0783283	0.628734	-0.0297629	0.0949248	0.753981
7:40947869:T:C	rs7811397	0.310403	SUGCT	-0.0290135	0.0518145	0.575732	-0.0194435	0.0629527	0.75754
7:40910847:G:T	rs29876	0.427013	SUGCT	0.0337719	0.0475738	0.478063	0.0176693	0.057909	0.760383
7:40932644:T:C	rs10253583	0.106544	SUGCT	0.00825017	0.0744748	0.911831	0.0263837	0.0897924	0.768993
7:41027873:T:C	rs141558515	0.00671141	SUGCT	-0.217714	0.294336	0.459797	-0.105255	0.359526	0.769809
7:40268883:T:C	rs10280966	0.127517	SUGCT	-0.0148599	0.0728751	0.838497	0.025408	0.0882579	0.773539
7:40269803:C:T	rs7783371	0.127517	SUGCT	-0.0148599	0.0728751	0.838497	0.025408	0.0882579	0.773539
7:40907702:C:T	rs29874	0.437081	SUGCT	0.0374635	0.0468529	0.424273	0.0154232	0.0570303	0.786919
7:40962764:T:G	rs34582598	0.326342	SUGCT	-0.0219994	0.0514125	0.668883	-0.0164397	0.062394	0.792272
7:40992494:C:T	rs62452914	0.162752	SUGCT	-0.0265164	0.0649702	0.683329	-0.0204118	0.0790474	0.796327
7:40921513:A:C	rs17714920	0.110738	SUGCT	-0.0110131	0.0778719	0.887583	0.0239521	0.0940676	0.799102
7:40986265:T:C	rs17772025	0.161074	SUGCT	-0.0261374	0.0651866	0.688596	-0.0199246	0.0793091	0.801727
7:40944985:C:A	rs62452875	0.10906	SUGCT	-0.0320415	0.0785321	0.683422	-0.0213601	0.0951431	0.822444
7:40949162:C:T	rs62452877	0.10906	SUGCT	-0.0320415	0.0785321	0.683422	-0.0213601	0.0951431	0.822444
7:40952202:G:A	rs138988531	0.10906	SUGCT	-0.0320415	0.0785321	0.683422	-0.0213601	0.0951431	0.822444
7:40953695:T:G	rs62452880	0.10906	SUGCT	-0.0320415	0.0785321	0.683422	-0.0213601	0.0951431	0.822444
7:40954515:G:T	rs62452881	0.10906	SUGCT	-0.0320415	0.0785321	0.683422	-0.0213601	0.0951431	0.822444
7:40920823:A:G	rs62449453	0.109899	SUGCT	-0.0169056	0.0779177	0.82831	0.0209206	0.0942757	0.824463
7:40913720:T:C	rs39582	0.114933	SUGCT	-0.00484322	0.0728258	0.947	0.0190451	0.0879609	0.82866
7:40981051:T:C	rs62452912	0.159396	SUGCT	-0.0216128	0.0652989	0.740778	-0.0166815	0.0794691	0.833811
7:40917785:A:G	rs56666257	0.119966	SUGCT	-0.00104102	0.0709002	0.98829	0.0163973	0.0856882	0.84831
7:40918070:G:A	rs17171796	0.119966	SUGCT	-0.00104102	0.0709002	0.98829	0.0163973	0.0856882	0.84831
7:40935492:G:T	rs10281585	0.107383	SUGCT	-0.000706917	0.0737079	0.992351	0.0155017	0.0888284	0.861523
7:40976813:G:A	rs17771935	0.158557	SUGCT	-0.0161358	0.0654359	0.805313	-0.0138459	0.0796299	0.862022
7:40246297:G:T	rs7807379	0.131711	SUGCT	0.00239107	0.0721722	0.973582	0.0144253	0.0874445	0.869029
7:40257813:A:G	rs4257922	0.131711	SUGCT	0.00239107	0.0721722	0.973582	0.0144253	0.0874445	0.869029
7:40913218:T:G	rs29878	0.11745	SUGCT	-0.00331033	0.0723901	0.963542	0.0144098	0.0874971	0.869246
7:40913535:T:G	rs40813	0.11745	SUGCT	-0.00331033	0.0723901	0.963542	0.0144098	0.0874971	0.869246
7:41031586:T:C	rs571676129	0.0125839	SUGCT	0.204436	0.216332	0.345049	0.0416673	0.262881	0.874116
7:40965208:A:G	rs4141246	0.325503	SUGCT	-0.0222631	0.0513856	0.66499	-0.00905375	0.0623411	0.88458
7:40873405:A:G	rs1160779	0.0578859	SUGCT	0.0129979	0.0983367	0.89489	-0.0160418	0.119752	0.893482
7:40903527:A:G	rs6970558	0.104866	SUGCT	-0.00971122	0.079665	0.90302	0.011587	0.0965953	0.904561
7:40336052:G:A	rs545030379	0.00755034	SUGCT	-0.0593677	0.27958	0.831912	0.0397534	0.34002	0.906968
7:40239663:C:T	rs756328	0.417785	SUGCT	-0.0315932	0.0481227	0.511757	0.0066347	0.0586698	0.910002
7:40244567:G:T	rs6964864	0.417785	SUGCT	-0.0315932	0.0481227	0.511757	0.0066347	0.0586698	0.910002
7:40247152:A:G	rs6956802	0.417785	SUGCT	-0.0315932	0.0481227	0.511757	0.0066347	0.0586698	0.910002
7:40948276:C:T	rs2190347	0.42953	SUGCT	0.0285039	0.0479785	0.55268	0.00613634	0.0584101	0.916368
7:40913645:G:A	rs39581	0.119966	SUGCT	-0.00315371	0.0708977	0.964535	0.00877411	0.0856905	0.91848
7:40908411:C:T	rs62449446	0.107383	SUGCT	-0.0261314	0.0785021	0.73935	-0.00860725	0.0950202	0.927855
7:40908901:C:T	rs62449447	0.107383	SUGCT	-0.0261314	0.0785021	0.73935	-0.00860725	0.0950202	0.927855
7:40940759:G:A	rs62452871	0.109899	SUGCT	-0.0225202	0.0784858	0.774266	-0.00838663	0.0949944	0.92968
7:40942424:G:A	rs62452873	0.109899	SUGCT	-0.0225202	0.0784858	0.774266	-0.00838663	0.0949944	0.92968
7:40901378:G:T	rs10486697	0.105705	SUGCT	-0.00648862	0.0797072	0.935148	0.00756397	0.0964281	0.937504
7:40231625:G:A	rs1788728914	0.440436	SUGCT	0.0405833	0.0489617	0.407517	-0.00438213	0.0594689	0.941284
7:40954253:T:G	rs141976292	0.0377517	SUGCT	0.108783	0.128801	0.398694	0.0111498	0.15675	0.943318
7:40916015:G:A	rs62449450	0.108221	SUGCT	-0.0147054	0.078223	0.850948	0.00662334	0.0947058	0.944269
7:41001565:C:T	rs35676418	0.293624	SUGCT	-0.00895034	0.0521462	0.863781	-0.00404552	0.0635382	0.949254
7:41009815:G:T	rs17622437	0.402685	SUGCT	-0.0026882	0.0489037	0.956182	0.00374933	0.0597252	0.949966
7:40967231:C:T	rs10227614	0.32802	SUGCT	-0.018989	0.0511137	0.710399	-0.00341667	0.0620177	0.956084
7:40248785:T:C	rs10262201	0.418624	SUGCT	-0.0336016	0.0481844	0.485863	0.00322282	0.0587438	0.956267
7:40262620:A:G	rs13235423	0.421141	SUGCT	-0.0331773	0.048177	0.491318	-0.0030363	0.0587807	0.958822
7:41009167:T:C	rs9769724	0.403523	SUGCT	-0.00464795	0.0487921	0.924141	0.00261507	0.0595955	0.965015
7:40250915:T:C	rs2329771	0.421141	SUGCT	-0.0344769	0.0484169	0.476701	0.00230303	0.0590306	0.968893
7:40997376:T:C	rs13247967	0.419463	SUGCT	-0.00603833	0.0480943	0.900131	-0.00176501	0.0587404	0.976039
7:40231992:C:T	rs113710194	0.133389	SUGCT	-0.00342363	0.0719973	0.96209	0.00254295	0.0871648	0.976736
7:40926638:G:A	rs62452861	0.109899	SUGCT	-0.0111568	0.0787015	0.887318	0.00273268	0.095042	0.977072
7:41010001:T:C	rs371543076	0.0218121	SUGCT	0.26898	0.155532	0.0842691	-0.00537009	0.18774	0.97719
7:40251471:T:C	rs12701807	0.42198	SUGCT	-0.0353454	0.0482799	0.46441	0.00149064	0.058867	0.979807
7:40253026:G:A	rs13244588	0.42198	SUGCT	-0.0353454	0.0482799	0.46441	0.00149064	0.058867	0.979807
7:40253388:G:A	rs13247751	0.42198	SUGCT	-0.0353454	0.0482799	0.46441	0.00149064	0.058867	0.979807
7:40253492:T:C	rs1790581009	0.42198	SUGCT	-0.0353454	0.0482799	0.46441	0.00149064	0.058867	0.979807
7:40255931:G:A	rs10261911	0.42198	SUGCT	-0.0353454	0.0482799	0.46441	0.00149064	0.058867	0.979807
7:40257732:A:G	rs12668394	0.42198	SUGCT	-0.0353454	0.0482799	0.46441	0.00149064	0.058867	0.979807
7:40262481:T:C	rs13235040	0.42198	SUGCT	-0.0353454	0.0482799	0.46441	0.00149064	0.058867	0.979807
7:40262644:A:G	rs13235432	0.42198	SUGCT	-0.0353454	0.0482799	0.46441	0.00149064	0.058867	0.979807
7:40263024:G:A	rs4585651	0.42198	SUGCT	-0.0353454	0.0482799	0.46441	0.00149064	0.058867	0.979807
7:40265907:T:C	rs6963317	0.42198	SUGCT	-0.0353454	0.0482799	0.46441	0.00149064	0.058867	0.979807
7:40968342:A:G	rs9655420	0.326342	SUGCT	-0.0162321	0.051225	0.751451	-0.00139877	0.0621451	0.98205
7:40994979:A:C	rs7783070	0.424497	SUGCT	-0.00205894	0.0475821	0.9655	0.00108705	0.0581117	0.985082
7:40778400:A:G	rs377414975	0.0125839	SUGCT	0.00557341	0.215903	0.979414	-0.00348885	0.262508	0.989401
7:40998320:T:C	rs35274819	0.418624	SUGCT	-0.00365164	0.0480178	0.939408	0.000675184	0.0586497	0.990819
7:41010400:T:G	rs2190342	0.404362	SUGCT	-0.00679841	0.0486806	0.888983	-0.000548429	0.0594542	0.992643
7:40969390:T:G	rs7781128	0.456376	SUGCT	-0.0191891	0.0491877	0.696592	0.000322754	0.0595359	0.995676
7:40930209:C:T	rs147820990	0.10906	SUGCT	-0.0171745	0.0787456	0.827428	-0.000457211	0.0952569	0.996172
7:40933328:A:G	rs7802620	0.10906	SUGCT	-0.0171745	0.0787456	0.827428	-0.000457211	0.0952569	0.996172
p-value was calculated using multivariate regression.
