# Supplementary material for: Identification of lipid quantitative trait loci linked with cardiometabolic disease in Asian Indians and Europeans: A genome-wide association study and Mendelian randomization
Source: PLoS Med. 2026 Apr 23;23(4):e1005039. doi: 10.1371/journal.pmed.1005039 (PMC13105358; doi:10.1371/journal.pmed.1005039)
Supplement: S20 Table — a: The number of lipid metabolites sharing the same genetic locus in serum in AIDHS cohort. b: The number of lipid metabolites sharing the same genetic locus in plasma in the AIDHS cohort. (XLSX) [file pmed.1005039.s026.xlsx]

## Sheet: Serum
Supplementary Table 20a: The number of lipid metabolites sharing the same genetic locus in serum in AIDHS cohort.
Genes	FA	CAR	LPC	LPE	PC	PE	PI	Cer	GlcCer	SM	CE	DG	TG
FCRL5									1
rs144877273		1			1
FTH1P2					12					5		1	1
ST6GALNAC3								1
CLCA4-AS1													1
ARMC4			2
LINC02669					1								1
CDH23													3
LOC107984249						1
LINC02676	1				12	1				2
SRP	4				13	7	5	11		8	1
WIZP1					2
OR51B5					2					1
MYRF	2				16	2	2				1		1
TMEM258					14	3	1				1		1
FEN1	1		1		14	2	1				1		2
FADS1	2		1		16	2	3				1		2
FADS2	1		1		14	2	2				1		2
RPS20P30	2				4	1		2		4			3
rs374362712			3										1
LOC643339	7				3			2		1	1
rs117025068	1
LOC105378178	4					1
TRPM1													1
TLN2						1				1	1
MAF			1			1
SNRPCP4					1
LOC100287010				2	4		1
ATP5PBP4			1		2					1
KIAA2012					1
SERTAD2					7
NFATC2			2
SCUBE1			1
EGFEM1P					14	2							3
TAFA1			2		2								5
LINC00504	1				7					1			2
ENPP6						1
LOC107986335			1		1
GABRB1					1
HMGN1P11	1				2			1
RN7SKP60						1		1
RBBP4P6					1					1
CHCHD2P4					1
BECN1P2					1
ELOVL4						2							1
USP45	1				2					3
MICALL2	13		1	1	18	3	7	14	1	12
LOC105375267					1
TNS3				1				1				1
GRHL2													2
ENPP2			1		1							2	1
TAF2					1							2
PVT1												1
LOC124901952													4
SULF1	4				13		2	8		9

## Sheet: Plasma
Supplementary Table 20b: The number of lipid metabolites sharing the same genetic locus in plasma in AIDHS cohort.
Genes	FA	CAR	LPC	LPE	PC	PE	PI	Cer	SM	CE	DG	TG
DENND1B			1		6				1
PTPRC			1		1
CLCA4-AS1					1
ARMC4	1				1
CDH23			1		1
LOC107984249			2	3	1
ZBTB44-DT			2		4
LINC02714			1
MYRF			1		7							2
TMEM258			1		5							2
FEN1	1		1		14					1	1	2
FADS1	1		1		9						1	1
FADS2			1		11						1	1
RPS20P30			1					1
HSPD1P8			3
rs117025068		4	4
TRPM1					1			1
TLN2			3
CIB2			1						1
CDH5			1		1
RN7SL341P					2
KIF16B			1
NFATC2	2
TMEM108			1
ROBO2			1
ENPP6					1
GABRB1		5	3	2	11	2			1
HMGN1P11		5	11		24	4		1	5			15
RPL19P9					3	1
ENPP1			1
BECN1P2			1
ELOVL4			1								1	5
LOC105374910			1		1
USP45			1				1
LOC105375267									2
TNS3			1				1
GRHL2					1				2
PVT1			1		1						1
NKAIN3					1
CHCHD2P9			1
